# Supplementary material for: Uncovering cellular perturbations and key mediator communications in liver cancer using single-cell RNA sequencing
Source: Front Immunol. 2026 Jul 1;17:1868090. doi: 10.3389/fimmu.2026.1868090 (PMC13369601; doi:10.3389/fimmu.2026.1868090)
Supplement: Supplementary file 2 [file Table1.xlsx]

## Sheet: Supplementary Table 1
Supplementary Table 1. Collection of single-cell RNA sequencing datasets
	Sample_ID	Tissue	Patient_ID	GSE	Platforms	Viral	Stage	metabolic	alcohol	viral	sex	grade
1	HCC01T	HCC	HCC01	GSE149614	10X	HBV	I	NA	NA	NA	NA	NA
2	HCC08T	HCC	HCC08	GSE149614	10X	None	IIIB	NA	NA	NA	NA	NA
3	HCC08N	NTL	HCC08	GSE149614	10X	None	IIIB	NA	NA	NA	NA	NA
4	HCC05T	HCC	HCC05	GSE149614	10X	None	IIIA	NA	NA	NA	NA	NA
5	HCC05N	NTL	HCC05	GSE149614	10X	None	IIIA	NA	NA	NA	NA	NA
6	HCC02T	HCC	HCC02	GSE149614	10X	HBV	I	NA	NA	NA	NA	NA
7	HCC04T	HCC	HCC04	GSE149614	10X	HCV	II	NA	NA	NA	NA	NA
8	HCC04N	NTL	HCC04	GSE149614	10X	HCV	II	NA	NA	NA	NA	NA
9	HCC03T	HCC	HCC03	GSE149614	10X	HCV	I	NA	NA	NA	NA	NA
10	HCC03N	NTL	HCC03	GSE149614	10X	HCV	I	NA	NA	NA	NA	NA
11	HCC09T	HCC	HCC09	GSE149614	10X	HBV	IV	NA	NA	NA	NA	NA
12	HCC09N	NTL	HCC09	GSE149614	10X	HBV	IV	NA	NA	NA	NA	NA
13	HCC10T	HCC	HCC10	GSE149614	10X	HBV	IV	NA	NA	NA	NA	NA
14	HCC10N	NTL	HCC10	GSE149614	10X	HBV	IV	NA	NA	NA	NA	NA
15	HCC07T	HCC	HCC07	GSE149614	10X	None	IIIB	NA	NA	NA	NA	NA
16	HCC07N	NTL	HCC07	GSE149614	10X	None	IIIB	NA	NA	NA	NA	NA
17	HCC06N	NTL	HCC06	GSE149614	10X	HBV	IIIA	NA	NA	NA	NA	NA
18	HCC06T	HCC	HCC06	GSE149614	10X	HBV	IIIA	NA	NA	NA	NA	NA
19	S013	NTL	HCC01	GSE189903	10X	none	NA	NA	NA	NA	NA	NA
20	S014	HCC	HCC01	GSE189903	10X	none	NA	NA	NA	NA	NA	NA
21	S015	HCC	HCC01	GSE189903	10X	none	NA	NA	NA	NA	NA	NA
22	S016	HCC	HCC01	GSE189903	10X	none	NA	NA	NA	NA	NA	NA
23	S018	NTL	HCC02	GSE189903	10X	none	NA	NA	NA	NA	NA	NA
24	S019	HCC	HCC02	GSE189903	10X	none	NA	NA	NA	NA	NA	NA
25	S021	NTL	HCC03	GSE189903	10X	none	NA	NA	NA	NA	NA	NA
26	S022	HCC	HCC03	GSE189903	10X	none	NA	NA	NA	NA	NA	NA
27	S023	HCC	HCC03	GSE189903	10X	none	NA	NA	NA	NA	NA	NA
28	S024	HCC	HCC03	GSE189903	10X	none	NA	NA	NA	NA	NA	NA
29	S026	NTL	HCC04	GSE189903	10X	none	NA	NA	NA	NA	NA	NA
30	S027	HCC	HCC04	GSE189903	10X	none	NA	NA	NA	NA	NA	NA
31	S028	HCC	HCC04	GSE189903	10X	none	NA	NA	NA	NA	NA	NA
32	S029	HCC	HCC04	GSE189903	10X	none	NA	NA	NA	NA	NA	NA
33	S034	HCC	HCC02	GSE189903	10X	none	NA	NA	NA	NA	NA	NA
34	S035	HCC	HCC02	GSE189903	10X	none	NA	NA	NA	NA	NA	NA
35	12nt	NTL	HCC12	GSE245906	10X	NA	NA	no	no	yes	F	3
36	13nt	NTL	HCC13	GSE245906	10X	NA	NA	yes	yes	no	M	3
37	14nt	NTL	HCC14	GSE245906	10X	NA	NA	no	no	no	M	3
38	16nt	NTL	HCC16	GSE245906	10X	NA	NA	no	no	yes	M	2
39	17nt	NTL	HCC17	GSE245906	10X	NA	NA	no	no	no	M	2
40	18nt	NTL	HCC18	GSE245906	10X	NA	NA	no	no	no	M	2
41	19nt	NTL	HCC19	GSE245906	10X	NA	NA	no	yes	no	M	3
42	20nt	NTL	HCC20	GSE245906	10X	NA	NA	no	yes	no	M	4
43	23nt	NTL	HCC23	GSE245906	10X	NA	NA	no	no	no	M	4
44	24nt	NTL	HCC24	GSE245906	10X	NA	NA	no	no	yes	M	3
45	12hcc	HCC	HCC12	GSE245906	10X	NA	NA	no	no	yes	F	3
46	13hcc	HCC	HCC13	GSE245906	10X	NA	NA	yes	yes	no	M	3
47	14hcc	HCC	HCC14	GSE245906	10X	NA	NA	no	no	no	M	3
48	16hcc	HCC	HCC16	GSE245906	10X	NA	NA	no	no	yes	M	2
49	17hcc	HCC	HCC17	GSE245906	10X	NA	NA	no	no	no	M	2
50	18hcc	HCC	HCC18	GSE245906	10X	NA	NA	no	no	no	M	2
51	19hcc	HCC	HCC19	GSE245906	10X	NA	NA	no	yes	no	M	3
52	20hcc	HCC	HCC20	GSE245906	10X	NA	NA	no	yes	no	M	4
53	23hcc	HCC	HCC23	GSE245906	10X	NA	NA	no	no	no	M	4
54	24hcc	HCC	HCC24	GSE245906	10X	NA	NA	no	no	yes	M	3
55	HCC01	NTL	NA	GSE202642	10X	HBV	NA	NA	NA	NA	NA	NA
56	HCC02	NTL	NA	GSE202642	10X	HBV	NA	NA	NA	NA	NA	NA
57	HCC03	NTL	NA	GSE202642	10X	HBV	NA	NA	NA	NA	NA	NA
58	HCC04	NTL	NA	GSE202642	10X	HBV	NA	NA	NA	NA	NA	NA
59	HCC05	HCC	NA	GSE202642	10X	HBV	NA	NA	NA	NA	NA	NA
60	HCC06	HCC	NA	GSE202642	10X	HBV	NA	NA	NA	NA	NA	NA
61	HCC07	HCC	NA	GSE202642	10X	HBV	NA	NA	NA	NA	NA	NA
62	HCC08	HCC	NA	GSE202642	10X	HBV	NA	NA	NA	NA	NA	NA
63	HCC09	HCC	NA	GSE202642	10X	HBV	NA	NA	NA	NA	NA	NA
64	HCC10	HCC	NA	GSE202642	10X	HBV	NA	NA	NA	NA	NA	NA
65	HCC11	HCC	NA	GSE202642	10X	HBV	NA	NA	NA	NA	NA	NA
