# Supplementary material for: Uncovering cellular perturbations and key mediator communications in liver cancer using single-cell RNA sequencing
Source: Front Immunol. 2026 Jul 1;17:1868090. doi: 10.3389/fimmu.2026.1868090 (PMC13369601; doi:10.3389/fimmu.2026.1868090)
Supplement: Supplementary file 3 [file Table2.xlsx]

## Sheet: Supplementary Table 2
Supplementary Table 2. Clinical inforamtion for TCGA
	Sample_short	Sample	OS.time	OS	Age	Gender	Race	M.Stage	N.Stage	Stage	T.Stage	Group
TCGA.2Y.A9GS.01A	TCGA.2Y.A9GS	TCGA.2Y.A9GS.01A	724	1	<65	male	white	Not Reported	Not Reported	Not Reported	T2	Primary Solid Tumor
TCGA.2Y.A9GT.01A	TCGA.2Y.A9GT	TCGA.2Y.A9GT.01A	1624	1	<65	male	white	Not Reported	Not Reported	I	T1	Primary Solid Tumor
TCGA.2Y.A9GU.01A	TCGA.2Y.A9GU	TCGA.2Y.A9GU.01A	1939	0	<65	female	white	Not Reported	Not Reported	I	T1	Primary Solid Tumor
TCGA.2Y.A9GV.01A	TCGA.2Y.A9GV	TCGA.2Y.A9GV.01A	2532	1	<65	female	white	Not Reported	N0	IV	T4	Primary Solid Tumor
TCGA.2Y.A9GW.01A	TCGA.2Y.A9GW	TCGA.2Y.A9GW.01A	1271	1	<65	male	white	Not Reported	N0	I	T1	Primary Solid Tumor
TCGA.2Y.A9GX.01A	TCGA.2Y.A9GX	TCGA.2Y.A9GX.01A	2442	0	>65	male	white	Not Reported	Not Reported	I	T1	Primary Solid Tumor
TCGA.2Y.A9GZ.01A	TCGA.2Y.A9GZ	TCGA.2Y.A9GZ.01A	848	1	>65	female	white	Not Reported	Not Reported	II	T2	Primary Solid Tumor
TCGA.2Y.A9H0.01A	TCGA.2Y.A9H0	TCGA.2Y.A9H0.01A	3675	0	<65	male	white	M0	N0	III	T3	Primary Solid Tumor
TCGA.2Y.A9H1.01A	TCGA.2Y.A9H1	TCGA.2Y.A9H1.01A	1229	1	<65	male	white	Not Reported	Not Reported	I	T1	Primary Solid Tumor
TCGA.2Y.A9H4.01A	TCGA.2Y.A9H4	TCGA.2Y.A9H4.01A	1452	0	>65	male	black or african american	Not Reported	N0	I	T1	Primary Solid Tumor
TCGA.2Y.A9H6.01A	TCGA.2Y.A9H6	TCGA.2Y.A9H6.01A	357	0	>65	female	white	Not Reported	Not Reported	I	T1	Primary Solid Tumor
TCGA.2Y.A9H7.01A	TCGA.2Y.A9H7	TCGA.2Y.A9H7.01A	1168	0	>65	female	white	Not Reported	N0	I	T1	Primary Solid Tumor
TCGA.2Y.A9H9.01A	TCGA.2Y.A9H9	TCGA.2Y.A9H9.01A	697	0	>65	male	white	Not Reported	N0	I	T1	Primary Solid Tumor
TCGA.2Y.A9HB.01A	TCGA.2Y.A9HB	TCGA.2Y.A9HB.01A	260	0	>65	male	not reported	Not Reported	Not Reported	I	T1	Primary Solid Tumor
TCGA.3K.AAZ8.01A	TCGA.3K.AAZ8	TCGA.3K.AAZ8.01A	396	0	<65	male	black or african american	Not Reported	Not Reported	III	T3	Primary Solid Tumor
TCGA.4R.AA8I.01A	TCGA.4R.AA8I	TCGA.4R.AA8I.01A	262	1	>65	male	white	Not Reported	Not Reported	II	T2	Primary Solid Tumor
TCGA.5C.A9VG.01A	TCGA.5C.A9VG	TCGA.5C.A9VG.01A	328	0	<65	male	white	M0	N0	II	T2	Primary Solid Tumor
TCGA.5C.A9VH.01A	TCGA.5C.A9VH	TCGA.5C.A9VH.01A	322	0	>65	male	white	M0	N0	I	T1	Primary Solid Tumor
TCGA.5C.AAPD.01A	TCGA.5C.AAPD	TCGA.5C.AAPD.01A	20	0	<65	male	asian	M0	N0	II	T2	Primary Solid Tumor
TCGA.5R.AA1C.01A	TCGA.5R.AA1C	TCGA.5R.AA1C.01A	520	0	<65	male	white	M0	N0	II	T2	Primary Solid Tumor
TCGA.5R.AA1D.01A	TCGA.5R.AA1D	TCGA.5R.AA1D.01A	449	0	<65	female	white	M0	N0	III	T3	Primary Solid Tumor
TCGA.5R.AAAM.01A	TCGA.5R.AAAM	TCGA.5R.AAAM.01A	46	1	<65	female	white	M0	N0	II	T2	Primary Solid Tumor
TCGA.BC.A10R.01A	TCGA.BC.A10R	TCGA.BC.A10R.01A	308	1	>65	female	white	Not Reported	Not Reported	Not Reported	T3	Primary Solid Tumor
TCGA.BC.A10S.01A	TCGA.BC.A10S	TCGA.BC.A10S.01A	1423	1	>65	male	white	Not Reported	Not Reported	Not Reported	T3	Primary Solid Tumor
TCGA.BC.A10T.01A	TCGA.BC.A10T	TCGA.BC.A10T.01A	837	1	>65	male	white	Not Reported	Not Reported	Not Reported	T4	Primary Solid Tumor
TCGA.BC.A10X.01A	TCGA.BC.A10X	TCGA.BC.A10X.01A	770	1	<65	female	white	Not Reported	N0	III	T3	Primary Solid Tumor
TCGA.BC.A10Y.01A	TCGA.BC.A10Y	TCGA.BC.A10Y.01A	711	1	>65	male	white	Not Reported	Not Reported	Not Reported	T4	Primary Solid Tumor
TCGA.BC.A10Z.01A	TCGA.BC.A10Z	TCGA.BC.A10Z.01A	34	1	<65	female	white	Not Reported	N0	I	T1	Primary Solid Tumor
TCGA.BC.A110.01A	TCGA.BC.A110	TCGA.BC.A110.01A	2116	1	<65	female	black or african american	Not Reported	Not Reported	Not Reported	T1	Primary Solid Tumor
TCGA.BC.A3KF.01A	TCGA.BC.A3KF	TCGA.BC.A3KF.01A	8	0	>65	female	white	M0	Not Reported	I	T1	Primary Solid Tumor
TCGA.BC.A3KG.01A	TCGA.BC.A3KG	TCGA.BC.A3KG.01A	680	0	>65	female	white	M0	N0	II	T2	Primary Solid Tumor
TCGA.BC.A69I.01A	TCGA.BC.A69I	TCGA.BC.A69I.01A	387	0	>65	male	white	M0	N0	I	T1	Primary Solid Tumor
TCGA.BD.A2L6.01A	TCGA.BD.A2L6	TCGA.BD.A2L6.01A	1363	0	>65	male	white	Not Reported	Not Reported	Not Reported	T2	Primary Solid Tumor
TCGA.BD.A3ER.01A	TCGA.BD.A3ER	TCGA.BD.A3ER.01A	1115	0	<65	male	white	Not Reported	Not Reported	II	T2	Primary Solid Tumor
TCGA.CC.5259.01A	TCGA.CC.5259	TCGA.CC.5259.01A	250	0	<65	female	asian	M0	N0	III	T4	Primary Solid Tumor
TCGA.CC.5262.01A	TCGA.CC.5262	TCGA.CC.5262.01A	103	1	>65	male	asian	M0	N0	III	T4	Primary Solid Tumor
TCGA.CC.A3MC.01A	TCGA.CC.A3MC	TCGA.CC.A3MC.01A	363	0	<65	male	asian	M0	N0	III	T3	Primary Solid Tumor
TCGA.CC.A7IF.01A	TCGA.CC.A7IF	TCGA.CC.A7IF.01A	649	1	<65	male	asian	M0	N0	III	T3	Primary Solid Tumor
TCGA.CC.A7IH.01A	TCGA.CC.A7IH	TCGA.CC.A7IH.01A	365	0	<65	male	asian	M0	N0	III	T3	Primary Solid Tumor
TCGA.CC.A7IK.01A	TCGA.CC.A7IK	TCGA.CC.A7IK.01A	262	1	<65	male	asian	M0	N0	III	T3	Primary Solid Tumor
TCGA.CC.A7IL.01A	TCGA.CC.A7IL	TCGA.CC.A7IL.01A	278	1	<65	male	asian	M0	N0	III	T3	Primary Solid Tumor
TCGA.CC.A9FS.01A	TCGA.CC.A9FS	TCGA.CC.A9FS.01A	211	0	<65	male	asian	M0	N0	II	T2	Primary Solid Tumor
TCGA.DD.A113.01A	TCGA.DD.A113	TCGA.DD.A113.01A	2425	0	<65	female	white	M0	N0	II	T2	Primary Solid Tumor
TCGA.DD.A115.01A	TCGA.DD.A115	TCGA.DD.A115.01A	2542	1	<65	male	white	M0	N0	III	T3	Primary Solid Tumor
TCGA.DD.A118.01A	TCGA.DD.A118	TCGA.DD.A118.01A	3437	0	>65	female	white	M0	N0	II	T2	Primary Solid Tumor
TCGA.DD.A119.01A	TCGA.DD.A119	TCGA.DD.A119.01A	223	1	<65	male	asian	M1	N0	IV	T3	Primary Solid Tumor
TCGA.DD.A11A.01A	TCGA.DD.A11A	TCGA.DD.A11A.01A	79	1	>65	male	black or african american	M0	N0	I	T1	Primary Solid Tumor
TCGA.DD.A11B.01A	TCGA.DD.A11B	TCGA.DD.A11B.01A	14	1	>65	male	white	M0	N0	I	T1	Primary Solid Tumor
TCGA.DD.A11C.01A	TCGA.DD.A11C	TCGA.DD.A11C.01A	662	0	>65	male	white	M0	N0	I	T1	Primary Solid Tumor
TCGA.DD.A11D.01A	TCGA.DD.A11D	TCGA.DD.A11D.01A	1560	1	<65	female	white	M0	N0	I	T1	Primary Solid Tumor
TCGA.DD.A1EA.01A	TCGA.DD.A1EA	TCGA.DD.A1EA.01A	2415	0	>65	male	asian	M0	N0	II	T2	Primary Solid Tumor
TCGA.DD.A1EB.01A	TCGA.DD.A1EB	TCGA.DD.A1EB.01A	2017	0	>65	female	not reported	M0	N0	I	T1	Primary Solid Tumor
TCGA.DD.A1EC.01A	TCGA.DD.A1EC	TCGA.DD.A1EC.01A	602	0	<65	female	white	M0	N0	I	T1	Primary Solid Tumor
TCGA.DD.A1ED.01A	TCGA.DD.A1ED	TCGA.DD.A1ED.01A	2301	0	>65	male	white	M0	N0	I	T1	Primary Solid Tumor
TCGA.DD.A1EE.01A	TCGA.DD.A1EE	TCGA.DD.A1EE.01A	349	1	>65	male	white	M0	N0	III	T3	Primary Solid Tumor
TCGA.DD.A1EI.01A	TCGA.DD.A1EI	TCGA.DD.A1EI.01A	183	0	<65	male	asian	M0	N0	I	T1	Primary Solid Tumor
TCGA.DD.A1EK.01A	TCGA.DD.A1EK	TCGA.DD.A1EK.01A	558	1	<65	female	white	M1	N0	IV	T4	Primary Solid Tumor
TCGA.DD.A39W.01A	TCGA.DD.A39W	TCGA.DD.A39W.01A	827	1	<65	female	white	M0	N0	III	T3	Primary Solid Tumor
TCGA.DD.A3A1.01A	TCGA.DD.A3A1	TCGA.DD.A3A1.01A	233	1	<65	male	not reported	M0	N0	III	T3	Primary Solid Tumor
TCGA.DD.A3A2.01A	TCGA.DD.A3A2	TCGA.DD.A3A2.01A	2131	1	>65	female	white	M0	N0	I	T1	Primary Solid Tumor
TCGA.DD.A3A3.01A	TCGA.DD.A3A3	TCGA.DD.A3A3.01A	535	1	<65	male	asian	M0	N0	I	T1	Primary Solid Tumor
TCGA.DD.A3A4.01A	TCGA.DD.A3A4	TCGA.DD.A3A4.01A	612	1	<65	male	white	M0	N0	III	T3	Primary Solid Tumor
TCGA.DD.A3A5.01A	TCGA.DD.A3A5	TCGA.DD.A3A5.01A	3125	1	>65	female	white	M0	N0	III	T3	Primary Solid Tumor
TCGA.DD.A3A7.01A	TCGA.DD.A3A7	TCGA.DD.A3A7.01A	419	1	>65	male	Unknown	M0	N0	III	T3	Primary Solid Tumor
TCGA.DD.A3A8.01A	TCGA.DD.A3A8	TCGA.DD.A3A8.01A	11	1	>65	male	white	M0	N0	II	T2	Primary Solid Tumor
TCGA.DD.A4NB.01A	TCGA.DD.A4NB	TCGA.DD.A4NB.01A	989	0	<65	male	white	M0	N0	I	T1	Primary Solid Tumor
TCGA.DD.A4ND.01A	TCGA.DD.A4ND	TCGA.DD.A4ND.01A	2746	0	<65	female	white	M0	N0	I	T1	Primary Solid Tumor
TCGA.DD.A4NE.01A	TCGA.DD.A4NE	TCGA.DD.A4NE.01A	660	1	>65	female	white	M0	N0	III	T3	Primary Solid Tumor
TCGA.DD.A4NF.01A	TCGA.DD.A4NF	TCGA.DD.A4NF.01A	942	0	>65	male	white	M0	N0	I	T1	Primary Solid Tumor
TCGA.DD.A4NI.01A	TCGA.DD.A4NI	TCGA.DD.A4NI.01A	816	0	>65	male	white	M0	Not Reported	II	T2	Primary Solid Tumor
TCGA.DD.A4NJ.01A	TCGA.DD.A4NJ	TCGA.DD.A4NJ.01A	928	0	<65	female	white	M0	N0	II	T2	Primary Solid Tumor
TCGA.DD.A4NK.01A	TCGA.DD.A4NK	TCGA.DD.A4NK.01A	1210	1	>65	female	white	M0	N0	III	T3	Primary Solid Tumor
TCGA.DD.A4NL.01A	TCGA.DD.A4NL	TCGA.DD.A4NL.01A	1711	0	<65	male	white	M0	N0	I	T1	Primary Solid Tumor
TCGA.DD.A4NO.01A	TCGA.DD.A4NO	TCGA.DD.A4NO.01A	2245	0	<65	male	white	M0	N0	I	T1	Primary Solid Tumor
TCGA.DD.A4NP.01A	TCGA.DD.A4NP	TCGA.DD.A4NP.01A	3308	0	<65	male	white	M0	N0	I	T1	Primary Solid Tumor
TCGA.DD.A4NQ.01A	TCGA.DD.A4NQ	TCGA.DD.A4NQ.01A	373	1	<65	male	white	M0	N0	II	T2	Primary Solid Tumor
TCGA.DD.A4NR.01A	TCGA.DD.A4NR	TCGA.DD.A4NR.01A	9	1	>65	female	white	M0	N0	I	T1	Primary Solid Tumor
TCGA.DD.A4NS.01A	TCGA.DD.A4NS	TCGA.DD.A4NS.01A	2456	1	<65	female	white	M0	N0	I	T1	Primary Solid Tumor
TCGA.DD.A4NV.01A	TCGA.DD.A4NV	TCGA.DD.A4NV.01A	2398	0	<65	male	white	M0	N0	III	T3	Primary Solid Tumor
TCGA.DD.A73A.01A	TCGA.DD.A73A	TCGA.DD.A73A.01A	728	0	>65	male	white	M0	N0	I	T1	Primary Solid Tumor
TCGA.DD.A73B.01A	TCGA.DD.A73B	TCGA.DD.A73B.01A	283	1	>65	female	white	M0	N0	I	T1	Primary Solid Tumor
TCGA.DD.A73C.01A	TCGA.DD.A73C	TCGA.DD.A73C.01A	701	0	<65	female	white	M0	N0	III	T3	Primary Solid Tumor
TCGA.DD.A73D.01A	TCGA.DD.A73D	TCGA.DD.A73D.01A	693	0	>65	female	white	Not Reported	Not Reported	II	T2	Primary Solid Tumor
TCGA.DD.A73E.01A	TCGA.DD.A73E	TCGA.DD.A73E.01A	44	0	>65	male	white	M0	N0	I	T1	Primary Solid Tumor
TCGA.DD.AAC9.01A	TCGA.DD.AAC9	TCGA.DD.AAC9.01A	347	0	<65	male	asian	M0	N0	I	T1	Primary Solid Tumor
TCGA.DD.AACA.02A	TCGA.DD.AACA	TCGA.DD.AACA.02A	2301	0	<65	male	asian	M0	N0	I	T1	Recurrent Solid Tumor
TCGA.DD.AACA.01A	TCGA.DD.AACA	TCGA.DD.AACA.01A	2301	0	<65	male	asian	M0	N0	I	T1	Primary Solid Tumor
TCGA.DD.AACA.02B	TCGA.DD.AACA	TCGA.DD.AACA.02B	2301	0	<65	male	asian	M0	N0	I	T1	Recurrent Solid Tumor
TCGA.DD.AACC.01A	TCGA.DD.AACC	TCGA.DD.AACC.01A	1685	1	<65	male	asian	M0	N0	I	T1	Primary Solid Tumor
TCGA.DD.AACD.01A	TCGA.DD.AACD	TCGA.DD.AACD.01A	381	1	<65	male	asian	M0	N0	I	T1	Primary Solid Tumor
TCGA.DD.AACE.01A	TCGA.DD.AACE	TCGA.DD.AACE.01A	2184	0	<65	male	asian	M0	N0	I	T1	Primary Solid Tumor
TCGA.DD.AACF.01A	TCGA.DD.AACF	TCGA.DD.AACF.01A	365	1	>65	male	asian	M0	N0	I	T1	Primary Solid Tumor
TCGA.DD.AACG.01A	TCGA.DD.AACG	TCGA.DD.AACG.01A	469	1	<65	male	asian	M0	N0	II	T2	Primary Solid Tumor
TCGA.DD.AACI.01A	TCGA.DD.AACI	TCGA.DD.AACI.01A	1618	0	>65	male	asian	M0	N0	II	T2	Primary Solid Tumor
TCGA.DD.AACJ.01A	TCGA.DD.AACJ	TCGA.DD.AACJ.01A	2102	0	>65	male	asian	M0	N0	II	T2	Primary Solid Tumor
TCGA.DD.AACK.01A	TCGA.DD.AACK	TCGA.DD.AACK.01A	9	0	>65	male	asian	M0	N0	I	T1	Primary Solid Tumor
TCGA.DD.AACN.01A	TCGA.DD.AACN	TCGA.DD.AACN.01A	1302	0	<65	male	asian	M0	N0	I	T1	Primary Solid Tumor
TCGA.DD.AACO.01A	TCGA.DD.AACO	TCGA.DD.AACO.01A	1876	0	<65	male	asian	M0	N0	I	T1	Primary Solid Tumor
TCGA.DD.AACS.01A	TCGA.DD.AACS	TCGA.DD.AACS.01A	1804	0	<65	male	asian	M0	N0	I	T1	Primary Solid Tumor
TCGA.DD.AACW.01A	TCGA.DD.AACW	TCGA.DD.AACW.01A	1424	0	<65	male	asian	M0	N0	I	T1	Primary Solid Tumor
TCGA.DD.AACX.01A	TCGA.DD.AACX	TCGA.DD.AACX.01A	170	0	>65	male	asian	M0	N0	II	T2	Primary Solid Tumor
TCGA.DD.AACY.01A	TCGA.DD.AACY	TCGA.DD.AACY.01A	1450	0	<65	male	asian	M0	N0	I	T1	Primary Solid Tumor
TCGA.DD.AAD0.01A	TCGA.DD.AAD0	TCGA.DD.AAD0.01A	137	0	>65	female	asian	M0	N0	I	T1	Primary Solid Tumor
TCGA.DD.AAD2.01A	TCGA.DD.AAD2	TCGA.DD.AAD2.01A	658	0	>65	male	asian	M0	N0	I	T1	Primary Solid Tumor
TCGA.DD.AAD6.01A	TCGA.DD.AAD6	TCGA.DD.AAD6.01A	672	0	>65	male	asian	M0	N0	III	T3	Primary Solid Tumor
TCGA.DD.AADA.01A	TCGA.DD.AADA	TCGA.DD.AADA.01A	1233	0	>65	female	asian	M0	N0	I	T1	Primary Solid Tumor
TCGA.DD.AADD.01A	TCGA.DD.AADD	TCGA.DD.AADD.01A	1231	0	<65	male	asian	M0	N0	I	T1	Primary Solid Tumor
TCGA.DD.AADF.01A	TCGA.DD.AADF	TCGA.DD.AADF.01A	115	1	<65	female	asian	M0	N0	I	T1	Primary Solid Tumor
TCGA.DD.AADG.01A	TCGA.DD.AADG	TCGA.DD.AADG.01A	1145	0	>65	male	asian	M0	N0	III	T3	Primary Solid Tumor
TCGA.DD.AADJ.01A	TCGA.DD.AADJ	TCGA.DD.AADJ.01A	1066	0	>65	female	asian	M0	N0	I	T1	Primary Solid Tumor
TCGA.DD.AADM.01A	TCGA.DD.AADM	TCGA.DD.AADM.01A	12	1	<65	male	asian	M0	N0	II	T2	Primary Solid Tumor
TCGA.DD.AADP.01A	TCGA.DD.AADP	TCGA.DD.AADP.01A	458	0	<65	male	asian	M0	N0	I	T1	Primary Solid Tumor
TCGA.DD.AADQ.01A	TCGA.DD.AADQ	TCGA.DD.AADQ.01A	436	0	<65	male	asian	M0	N0	II	T2	Primary Solid Tumor
TCGA.DD.AADR.01A	TCGA.DD.AADR	TCGA.DD.AADR.01A	2028	0	<65	male	asian	M0	N0	I	T1	Primary Solid Tumor
TCGA.DD.AADS.01A	TCGA.DD.AADS	TCGA.DD.AADS.01A	474	0	<65	male	asian	M0	N0	I	T1	Primary Solid Tumor
TCGA.DD.AADU.01A	TCGA.DD.AADU	TCGA.DD.AADU.01A	554	0	<65	male	asian	M0	N0	II	T2	Primary Solid Tumor
TCGA.DD.AADV.01A	TCGA.DD.AADV	TCGA.DD.AADV.01A	574	0	<65	male	asian	M0	N0	I	T1	Primary Solid Tumor
TCGA.DD.AAE1.01A	TCGA.DD.AAE1	TCGA.DD.AAE1.01A	552	0	<65	male	asian	M0	N0	I	T1	Primary Solid Tumor
TCGA.DD.AAE2.01A	TCGA.DD.AAE2	TCGA.DD.AAE2.01A	638	0	<65	male	asian	M0	N0	I	T1	Primary Solid Tumor
TCGA.DD.AAE3.01A	TCGA.DD.AAE3	TCGA.DD.AAE3.01A	566	0	<65	male	asian	M0	N0	I	T1	Primary Solid Tumor
TCGA.DD.AAE4.01A	TCGA.DD.AAE4	TCGA.DD.AAE4.01A	608	0	<65	female	asian	M0	N0	I	T1	Primary Solid Tumor
TCGA.DD.AAE6.01A	TCGA.DD.AAE6	TCGA.DD.AAE6.01A	141	0	<65	female	asian	M0	N0	I	T1	Primary Solid Tumor
TCGA.DD.AAE7.01A	TCGA.DD.AAE7	TCGA.DD.AAE7.01A	644	0	>65	male	asian	M0	N0	I	T1	Primary Solid Tumor
TCGA.DD.AAE9.01A	TCGA.DD.AAE9	TCGA.DD.AAE9.01A	722	0	>65	male	asian	M0	N0	I	T1	Primary Solid Tumor
TCGA.DD.AAEA.01A	TCGA.DD.AAEA	TCGA.DD.AAEA.01A	575	0	<65	male	asian	M0	N0	I	T1	Primary Solid Tumor
TCGA.DD.AAEB.01A	TCGA.DD.AAEB	TCGA.DD.AAEB.01A	478	0	<65	male	asian	M0	N0	I	T1	Primary Solid Tumor
TCGA.DD.AAED.01A	TCGA.DD.AAED	TCGA.DD.AAED.01A	763	0	<65	male	asian	M0	N0	I	T1	Primary Solid Tumor
TCGA.DD.AAEE.01A	TCGA.DD.AAEE	TCGA.DD.AAEE.01A	810	0	<65	male	asian	M0	N0	I	T1	Primary Solid Tumor
TCGA.DD.AAEG.01A	TCGA.DD.AAEG	TCGA.DD.AAEG.01A	719	0	<65	female	asian	M0	N0	I	T1	Primary Solid Tumor
TCGA.DD.AAEH.01A	TCGA.DD.AAEH	TCGA.DD.AAEH.01A	784	0	>65	male	asian	M0	N0	I	T1	Primary Solid Tumor
TCGA.DD.AAEI.01A	TCGA.DD.AAEI	TCGA.DD.AAEI.01A	1531	0	>65	male	asian	M0	N0	I	T1	Primary Solid Tumor
TCGA.DD.AAEK.01A	TCGA.DD.AAEK	TCGA.DD.AAEK.01A	1067	0	<65	male	asian	M0	N0	II	T2	Primary Solid Tumor
TCGA.DD.AAVP.01A	TCGA.DD.AAVP	TCGA.DD.AAVP.01A	2752	0	<65	male	asian	M0	N0	I	T1	Primary Solid Tumor
TCGA.DD.AAVR.01A	TCGA.DD.AAVR	TCGA.DD.AAVR.01A	2513	0	<65	male	asian	M0	N0	I	T1	Primary Solid Tumor
TCGA.DD.AAVS.01A	TCGA.DD.AAVS	TCGA.DD.AAVS.01A	1823	0	<65	male	asian	M0	N0	I	T1	Primary Solid Tumor
TCGA.DD.AAVV.01A	TCGA.DD.AAVV	TCGA.DD.AAVV.01A	2455	0	<65	male	asian	M0	N0	II	T2	Primary Solid Tumor
TCGA.DD.AAVX.01A	TCGA.DD.AAVX	TCGA.DD.AAVX.01A	1718	0	<65	male	asian	M0	N0	II	T2	Primary Solid Tumor
TCGA.DD.AAVY.01A	TCGA.DD.AAVY	TCGA.DD.AAVY.01A	1970	0	<65	male	asian	M0	N0	III	T3	Primary Solid Tumor
TCGA.DD.AAVZ.01A	TCGA.DD.AAVZ	TCGA.DD.AAVZ.01A	1900	0	<65	male	asian	M0	N0	I	T1	Primary Solid Tumor
TCGA.DD.AAW0.01A	TCGA.DD.AAW0	TCGA.DD.AAW0.01A	2015	0	<65	male	asian	M0	N0	I	T1	Primary Solid Tumor
TCGA.DD.AAW1.01A	TCGA.DD.AAW1	TCGA.DD.AAW1.01A	1989	0	<65	male	asian	M0	N0	III	T3	Primary Solid Tumor
TCGA.DD.AAW2.01A	TCGA.DD.AAW2	TCGA.DD.AAW2.01A	1855	0	>65	male	asian	M0	N0	I	T1	Primary Solid Tumor
TCGA.DD.AAW3.01A	TCGA.DD.AAW3	TCGA.DD.AAW3.01A	1633	0	>65	male	asian	M0	N0	I	T1	Primary Solid Tumor
TCGA.ED.A4XI.01A	TCGA.ED.A4XI	TCGA.ED.A4XI.01A	819	0	<65	male	asian	M0	N0	II	T2	Primary Solid Tumor
TCGA.ED.A627.01A	TCGA.ED.A627	TCGA.ED.A627.01A	423	0	>65	male	white	M0	Not Reported	I	T1	Primary Solid Tumor
TCGA.ED.A7PY.01A	TCGA.ED.A7PY	TCGA.ED.A7PY.01A	390	0	<65	female	asian	M0	Not Reported	II	T2	Primary Solid Tumor
TCGA.ED.A7PZ.01A	TCGA.ED.A7PZ	TCGA.ED.A7PZ.01A	6	0	<65	male	asian	M0	Not Reported	II	T2	Primary Solid Tumor
TCGA.ED.A7XO.01A	TCGA.ED.A7XO	TCGA.ED.A7XO.01A	427	0	<65	male	asian	M0	N0	III	T3	Primary Solid Tumor
TCGA.ED.A7XP.01A	TCGA.ED.A7XP	TCGA.ED.A7XP.01A	400	0	<65	female	asian	M0	N0	II	T2	Primary Solid Tumor
TCGA.ED.A8O5.01A	TCGA.ED.A8O5	TCGA.ED.A8O5.01A	406	0	<65	female	asian	M0	N0	III	T3	Primary Solid Tumor
TCGA.EP.A12J.01A	TCGA.EP.A12J	TCGA.EP.A12J.01A	570	0	<65	male	black or african american	Not Reported	Not Reported	I	T1	Primary Solid Tumor
TCGA.EP.A26S.01A	TCGA.EP.A26S	TCGA.EP.A26S.01A	608	0	>65	male	white	Not Reported	N0	I	T1	Primary Solid Tumor
TCGA.EP.A2KB.01A	TCGA.EP.A2KB	TCGA.EP.A2KB.01A	596	1	<65	female	white	Not Reported	Not Reported	I	T1	Primary Solid Tumor
TCGA.EP.A3JL.01A	TCGA.EP.A3JL	TCGA.EP.A3JL.01A	303	0	>65	male	white	Not Reported	Not Reported	I	T1	Primary Solid Tumor
TCGA.EP.A3RK.01A	TCGA.EP.A3RK	TCGA.EP.A3RK.01A	363	0	>65	male	white	Not Reported	Not Reported	III	T3	Primary Solid Tumor
TCGA.ES.A2HS.01A	TCGA.ES.A2HS	TCGA.ES.A2HS.01A	688	1	>65	male	white	Not Reported	Not Reported	I	T1	Primary Solid Tumor
TCGA.ES.A2HT.01A	TCGA.ES.A2HT	TCGA.ES.A2HT.01A	438	1	<65	male	black or african american	Not Reported	Not Reported	I	T1	Primary Solid Tumor
TCGA.FV.A2QQ.01A	TCGA.FV.A2QQ	TCGA.FV.A2QQ.01A	729	0	>65	male	white	Not Reported	N0	I	T1	Primary Solid Tumor
TCGA.FV.A2QR.01A	TCGA.FV.A2QR	TCGA.FV.A2QR.01A	581	1	>65	male	white	M0	N0	I	T1	Primary Solid Tumor
TCGA.FV.A3R3.01A	TCGA.FV.A3R3	TCGA.FV.A3R3.01A	366	1	<65	female	white	Not Reported	Not Reported	I	T1	Primary Solid Tumor
TCGA.FV.A495.01A	TCGA.FV.A495	TCGA.FV.A495.01A	1	0	<65	female	white	M0	Not Reported	II	T2	Primary Solid Tumor
TCGA.G3.A25S.01A	TCGA.G3.A25S	TCGA.G3.A25S.01A	416	1	<65	male	white	M0	N0	I	T1	Primary Solid Tumor
TCGA.G3.A25U.01A	TCGA.G3.A25U	TCGA.G3.A25U.01A	1636	0	<65	female	asian	M0	N0	I	T1	Primary Solid Tumor
TCGA.G3.A25V.01A	TCGA.G3.A25V	TCGA.G3.A25V.01A	860	0	>65	male	white	M0	N0	I	T1	Primary Solid Tumor
TCGA.G3.A25Z.01A	TCGA.G3.A25Z	TCGA.G3.A25Z.01A	655	0	<65	male	asian	M0	N0	I	T1	Primary Solid Tumor
TCGA.G3.A3CG.01A	TCGA.G3.A3CG	TCGA.G3.A3CG.01A	673	0	>65	male	white	M0	Not Reported	II	T2	Primary Solid Tumor
TCGA.G3.A3CH.01A	TCGA.G3.A3CH	TCGA.G3.A3CH.01A	780	0	<65	male	asian	M0	N0	III	T3	Primary Solid Tumor
TCGA.G3.A3CI.01A	TCGA.G3.A3CI	TCGA.G3.A3CI.01A	180	0	>65	male	white	M0	N0	I	T1	Primary Solid Tumor
TCGA.G3.A3CJ.01A	TCGA.G3.A3CJ	TCGA.G3.A3CJ.01A	594	0	<65	male	american indian or alaska native	M0	N0	II	T2	Primary Solid Tumor
TCGA.G3.A3CK.01A	TCGA.G3.A3CK	TCGA.G3.A3CK.01A	585	0	<65	male	asian	M0	N0	I	T1	Primary Solid Tumor
TCGA.G3.A5SI.01A	TCGA.G3.A5SI	TCGA.G3.A5SI.01A	768	1	<65	male	asian	M0	N0	II	T2	Primary Solid Tumor
TCGA.G3.A5SK.01A	TCGA.G3.A5SK	TCGA.G3.A5SK.01A	744	0	<65	male	white	M0	Not Reported	I	T1	Primary Solid Tumor
TCGA.G3.A5SL.01A	TCGA.G3.A5SL	TCGA.G3.A5SL.01A	621	0	>65	male	white	M0	Not Reported	II	T2	Primary Solid Tumor
TCGA.G3.A5SM.01A	TCGA.G3.A5SM	TCGA.G3.A5SM.01A	520	0	<65	male	white	M0	Not Reported	II	T2	Primary Solid Tumor
TCGA.G3.A6UC.01A	TCGA.G3.A6UC	TCGA.G3.A6UC.01A	671	0	<65	male	white	M0	N0	III	T3	Primary Solid Tumor
TCGA.G3.A7M5.01A	TCGA.G3.A7M5	TCGA.G3.A7M5.01A	447	0	>65	male	asian	Not Reported	Not Reported	I	T1	Primary Solid Tumor
TCGA.G3.A7M7.01A	TCGA.G3.A7M7	TCGA.G3.A7M7.01A	361	0	<65	male	white	Not Reported	Not Reported	I	T1	Primary Solid Tumor
TCGA.G3.A7M8.01A	TCGA.G3.A7M8	TCGA.G3.A7M8.01A	430	0	<65	male	asian	Not Reported	Not Reported	I	T1	Primary Solid Tumor
TCGA.G3.AAUZ.01A	TCGA.G3.AAUZ	TCGA.G3.AAUZ.01A	480	0	<65	male	Unknown	M0	N0	I	T1	Primary Solid Tumor
TCGA.G3.AAV0.01A	TCGA.G3.AAV0	TCGA.G3.AAV0.01A	476	0	<65	male	asian	M0	N0	I	T1	Primary Solid Tumor
TCGA.G3.AAV1.01A	TCGA.G3.AAV1	TCGA.G3.AAV1.01A	359	1	<65	male	asian	M0	N0	III	T4	Primary Solid Tumor
TCGA.G3.AAV2.01A	TCGA.G3.AAV2	TCGA.G3.AAV2.01A	372	0	<65	male	white	M0	N0	I	T1	Primary Solid Tumor
TCGA.G3.AAV3.01A	TCGA.G3.AAV3	TCGA.G3.AAV3.01A	412	0	<65	female	white	M0	N0	II	T2	Primary Solid Tumor
TCGA.G3.AAV5.01A	TCGA.G3.AAV5	TCGA.G3.AAV5.01A	354	0	>65	male	white	M0	N0	II	T2	Primary Solid Tumor
TCGA.HP.A5MZ.01A	TCGA.HP.A5MZ	TCGA.HP.A5MZ.01A	91	1	<65	male	not reported	M0	Not Reported	I	T1	Primary Solid Tumor
TCGA.K7.A5RF.01A	TCGA.K7.A5RF	TCGA.K7.A5RF.01A	631	0	<65	male	white	Not Reported	Not Reported	I	T1	Primary Solid Tumor
TCGA.K7.A5RG.01A	TCGA.K7.A5RG	TCGA.K7.A5RG.01A	519	0	>65	male	black or african american	Not Reported	Not Reported	I	T1	Primary Solid Tumor
TCGA.K7.A6G5.01A	TCGA.K7.A6G5	TCGA.K7.A6G5.01A	512	0	>65	male	white	Not Reported	N0	I	T1	Primary Solid Tumor
TCGA.K7.AAU7.01A	TCGA.K7.AAU7	TCGA.K7.AAU7.01A	359	0	<65	male	white	Not Reported	Not Reported	II	T2	Primary Solid Tumor
TCGA.KR.A7K0.01A	TCGA.KR.A7K0	TCGA.KR.A7K0.01A	65	1	<65	male	white	M0	N0	I	T1	Primary Solid Tumor
TCGA.KR.A7K2.01A	TCGA.KR.A7K2	TCGA.KR.A7K2.01A	829	0	<65	male	white	M0	N0	I	T1	Primary Solid Tumor
TCGA.KR.A7K8.01A	TCGA.KR.A7K8	TCGA.KR.A7K8.01A	906	0	<65	male	Unknown	M0	N0	I	T1	Primary Solid Tumor
TCGA.LG.A9QD.01A	TCGA.LG.A9QD	TCGA.LG.A9QD.01A	366	0	>65	male	white	M0	N0	III	T3	Primary Solid Tumor
TCGA.MI.A75E.01A	TCGA.MI.A75E	TCGA.MI.A75E.01A	507	0	<65	male	white	M0	N0	III	T4	Primary Solid Tumor
TCGA.MI.A75G.01A	TCGA.MI.A75G	TCGA.MI.A75G.01A	698	0	<65	male	white	M0	N0	II	T2	Primary Solid Tumor
TCGA.MI.A75H.01A	TCGA.MI.A75H	TCGA.MI.A75H.01A	747	0	>65	male	white	Not Reported	Not Reported	Not Reported	Not Reported	Primary Solid Tumor
TCGA.MI.A75I.01A	TCGA.MI.A75I	TCGA.MI.A75I.01A	630	0	<65	male	black or african american	Not Reported	Not Reported	Not Reported	T2	Primary Solid Tumor
TCGA.MR.A520.01A	TCGA.MR.A520	TCGA.MR.A520.01A	229	0	<65	male	white	Not Reported	Not Reported	I	T1	Primary Solid Tumor
TCGA.MR.A8JO.01A	TCGA.MR.A8JO	TCGA.MR.A8JO.01A	330	0	<65	male	white	Not Reported	N0	I	T1	Primary Solid Tumor
TCGA.NI.A4U2.01A	TCGA.NI.A4U2	TCGA.NI.A4U2.01A	1791	1	>65	male	white	Not Reported	Not Reported	III	T3	Primary Solid Tumor
TCGA.NI.A8LF.01A	TCGA.NI.A8LF	TCGA.NI.A8LF.01A	799	0	>65	male	white	Not Reported	Not Reported	I	T1	Primary Solid Tumor
TCGA.O8.A75V.01A	TCGA.O8.A75V	TCGA.O8.A75V.01A	538	0	<65	male	Unknown	Not Reported	Not Reported	I	T1	Primary Solid Tumor
TCGA.QA.A7B7.01A	TCGA.QA.A7B7	TCGA.QA.A7B7.01A	94	0	<65	male	black or african american	Not Reported	Not Reported	II	T2	Primary Solid Tumor
TCGA.RC.A6M4.01A	TCGA.RC.A6M4	TCGA.RC.A6M4.01A	22	0	>65	female	white	Not Reported	Not Reported	III	T3	Primary Solid Tumor
TCGA.RC.A6M5.01A	TCGA.RC.A6M5	TCGA.RC.A6M5.01A	15	0	<65	female	white	M0	N1	IV	T1	Primary Solid Tumor
TCGA.RC.A7S9.01A	TCGA.RC.A7S9	TCGA.RC.A7S9.01A	640	0	<65	female	asian	M0	N0	I	T1	Primary Solid Tumor
TCGA.RC.A7SB.01A	TCGA.RC.A7SB	TCGA.RC.A7SB.01A	588	0	<65	male	asian	M0	N0	II	T2	Primary Solid Tumor
TCGA.UB.A7MB.01A	TCGA.UB.A7MB	TCGA.UB.A7MB.01A	601	0	<65	male	white	Not Reported	Not Reported	II	T2	Primary Solid Tumor
TCGA.UB.A7MC.01A	TCGA.UB.A7MC	TCGA.UB.A7MC.01A	500	0	<65	male	white	Not Reported	N0	III	T3	Primary Solid Tumor
TCGA.UB.A7MF.01A	TCGA.UB.A7MF	TCGA.UB.A7MF.01A	214	1	<65	male	white	M0	Not Reported	Not Reported	Not Reported	Primary Solid Tumor
TCGA.UB.AA0U.01A	TCGA.UB.AA0U	TCGA.UB.AA0U.01A	327	0	<65	male	white	Not Reported	Not Reported	II	T2	Primary Solid Tumor
TCGA.UB.AA0V.01A	TCGA.UB.AA0V	TCGA.UB.AA0V.01A	314	0	>65	female	white	Not Reported	Not Reported	I	Not Reported	Primary Solid Tumor
TCGA.WJ.A86L.01A	TCGA.WJ.A86L	TCGA.WJ.A86L.01A	345	0	>65	female	white	Not Reported	Not Reported	I	T1	Primary Solid Tumor
TCGA.WQ.AB4B.01A	TCGA.WQ.AB4B	TCGA.WQ.AB4B.01A	395	0	<65	male	white	M0	Not Reported	II	T2	Primary Solid Tumor
TCGA.WX.AA46.01A	TCGA.WX.AA46	TCGA.WX.AA46.01A	756	0	<65	male	white	Not Reported	Not Reported	II	T2	Primary Solid Tumor
TCGA.WX.AA47.01A	TCGA.WX.AA47	TCGA.WX.AA47.01A	556	1	<65	female	white	Not Reported	Not Reported	III	T3	Primary Solid Tumor
TCGA.XR.A8TC.01A	TCGA.XR.A8TC	TCGA.XR.A8TC.01A	1339	0	<65	female	white	Not Reported	Not Reported	I	T1	Primary Solid Tumor
TCGA.XR.A8TD.01A	TCGA.XR.A8TD	TCGA.XR.A8TD.01A	1030	0	<65	female	white	M0	N0	III	T3	Primary Solid Tumor
TCGA.XR.A8TF.01A	TCGA.XR.A8TF	TCGA.XR.A8TF.01A	693	1	>65	male	white	Not Reported	Not Reported	I	T1	Primary Solid Tumor
TCGA.XR.A8TG.01A	TCGA.XR.A8TG	TCGA.XR.A8TG.01A	898	0	<65	male	white	M0	Not Reported	I	T1	Primary Solid Tumor
TCGA.ZP.A9CV.01A	TCGA.ZP.A9CV	TCGA.ZP.A9CV.01A	1088	1	<65	male	white	Not Reported	Not Reported	Not Reported	T1	Primary Solid Tumor
TCGA.ZP.A9CY.01A	TCGA.ZP.A9CY	TCGA.ZP.A9CY.01A	782	0	>65	female	white	Not Reported	Not Reported	Not Reported	T1	Primary Solid Tumor
TCGA.ZP.A9CZ.01A	TCGA.ZP.A9CZ	TCGA.ZP.A9CZ.01A	706	0	>65	male	asian	Not Reported	Not Reported	Not Reported	T1	Primary Solid Tumor
TCGA.ZP.A9D0.01A	TCGA.ZP.A9D0	TCGA.ZP.A9D0.01A	1091	0	>65	female	black or african american	Not Reported	Not Reported	Not Reported	T1	Primary Solid Tumor
TCGA.ZP.A9D1.01A	TCGA.ZP.A9D1	TCGA.ZP.A9D1.01A	21	0	<65	female	white	Not Reported	Not Reported	Not Reported	T1	Primary Solid Tumor
TCGA.ZP.A9D4.01A	TCGA.ZP.A9D4	TCGA.ZP.A9D4.01A	395	0	<65	female	white	Not Reported	Not Reported	Not Reported	T1	Primary Solid Tumor
TCGA.ZS.A9CD.01A	TCGA.ZS.A9CD	TCGA.ZS.A9CD.01A	1386	1	>65	male	white	Not Reported	Not Reported	II	T2	Primary Solid Tumor
TCGA.ZS.A9CE.01A	TCGA.ZS.A9CE	TCGA.ZS.A9CE.01A	1241	0	>65	female	white	Not Reported	Not Reported	II	T2	Primary Solid Tumor
TCGA.ZS.A9CF.01A	TCGA.ZS.A9CF	TCGA.ZS.A9CF.01A	2412	0	<65	male	white	Not Reported	Not Reported	II	T2	Primary Solid Tumor
TCGA.ZS.A9CF.02A	TCGA.ZS.A9CF	TCGA.ZS.A9CF.02A	2412	0	<65	male	white	Not Reported	Not Reported	II	T2	Recurrent Solid Tumor
TCGA.ZS.A9CG.01A	TCGA.ZS.A9CG	TCGA.ZS.A9CG.01A	341	0	<65	male	white	Not Reported	Not Reported	II	T2	Primary Solid Tumor
TCGA.2Y.A9GY.01A	TCGA.2Y.A9GY	TCGA.2Y.A9GY.01A	757	1	<65	female	white	Not Reported	Not Reported	II	T2	Primary Solid Tumor
TCGA.2Y.A9H2.01A	TCGA.2Y.A9H2	TCGA.2Y.A9H2.01A	1731	0	<65	female	white	Not Reported	N0	I	T1	Primary Solid Tumor
TCGA.2Y.A9H3.01A	TCGA.2Y.A9H3	TCGA.2Y.A9H3.01A	1516	0	<65	male	white	Not Reported	Not Reported	II	T2	Primary Solid Tumor
TCGA.2Y.A9H5.01A	TCGA.2Y.A9H5	TCGA.2Y.A9H5.01A	555	1	<65	female	white	Not Reported	N0	I	T1	Primary Solid Tumor
TCGA.2Y.A9H8.01A	TCGA.2Y.A9H8	TCGA.2Y.A9H8.01A	633	1	>65	female	white	Not Reported	Not Reported	Not Reported	T1	Primary Solid Tumor
TCGA.2Y.A9HA.01A	TCGA.2Y.A9HA	TCGA.2Y.A9HA.01A	36	1	>65	male	white	Not Reported	Not Reported	II	T2	Primary Solid Tumor
TCGA.BC.4072.01B	TCGA.BC.4072	TCGA.BC.4072.01B	1490	1	>65	female	white	M0	N0	III	T3	Primary Solid Tumor
TCGA.BC.4073.01B	TCGA.BC.4073	TCGA.BC.4073.01B	849	0	>65	male	white	Not Reported	N0	III	T3	Primary Solid Tumor
TCGA.BC.A10Q.01A	TCGA.BC.A10Q	TCGA.BC.A10Q.01A	1135	1	>65	female	white	Not Reported	Not Reported	Not Reported	T2	Primary Solid Tumor
TCGA.BC.A10U.01A	TCGA.BC.A10U	TCGA.BC.A10U.01A	837	1	>65	male	white	Not Reported	Not Reported	Not Reported	T2	Primary Solid Tumor
TCGA.BC.A10W.01A	TCGA.BC.A10W	TCGA.BC.A10W.01A	91	1	<65	male	asian	Not Reported	Not Reported	Not Reported	T4	Primary Solid Tumor
TCGA.BC.A112.01A	TCGA.BC.A112	TCGA.BC.A112.01A	153	1	>65	male	white	Not Reported	Not Reported	Not Reported	T3	Primary Solid Tumor
TCGA.BC.A216.01A	TCGA.BC.A216	TCGA.BC.A216.01A	1351	0	<65	female	white	M0	Not Reported	III	T3	Primary Solid Tumor
TCGA.BC.A217.01A	TCGA.BC.A217	TCGA.BC.A217.01A	1397	1	>65	female	white	M0	Not Reported	II	T2	Primary Solid Tumor
TCGA.BC.A5W4.01A	TCGA.BC.A5W4	TCGA.BC.A5W4.01A	547	1	>65	male	white	M0	Not Reported	I	Tis	Primary Solid Tumor
TCGA.BC.A69H.01A	TCGA.BC.A69H	TCGA.BC.A69H.01A	444	0	<65	male	white	M0	Not Reported	II	T2	Primary Solid Tumor
TCGA.BC.A8YO.01A	TCGA.BC.A8YO	TCGA.BC.A8YO.01A	562	0	>65	female	white	M0	N0	III	T4	Primary Solid Tumor
TCGA.BD.A3EP.01A	TCGA.BD.A3EP	TCGA.BD.A3EP.01A	409	0	>65	female	black or african american	M0	N0	I	T1	Primary Solid Tumor
TCGA.BW.A5NO.01A	TCGA.BW.A5NO	TCGA.BW.A5NO.01A	20	0	<65	male	black or african american	Not Reported	Not Reported	III	T3	Primary Solid Tumor
TCGA.CC.5258.01A	TCGA.CC.5258	TCGA.CC.5258.01A	129	1	<65	male	asian	M0	N0	II	T2	Primary Solid Tumor
TCGA.CC.5260.01A	TCGA.CC.5260	TCGA.CC.5260.01A	87	1	<65	female	asian	M0	N0	III	T4	Primary Solid Tumor
TCGA.CC.5261.01A	TCGA.CC.5261	TCGA.CC.5261.01A	97	1	<65	male	asian	M0	N0	II	T2	Primary Solid Tumor
TCGA.CC.5263.01A	TCGA.CC.5263	TCGA.CC.5263.01A	129	1	<65	male	asian	M0	N0	III	T3	Primary Solid Tumor
TCGA.CC.5264.01A	TCGA.CC.5264	TCGA.CC.5264.01A	102	1	>65	male	asian	M0	N0	III	T3	Primary Solid Tumor
TCGA.CC.A123.01A	TCGA.CC.A123	TCGA.CC.A123.01A	219	0	<65	female	asian	M0	N0	III	T3	Primary Solid Tumor
TCGA.CC.A1HT.01A	TCGA.CC.A1HT	TCGA.CC.A1HT.01A	101	1	<65	male	asian	M0	N0	III	T3	Primary Solid Tumor
TCGA.CC.A3M9.01A	TCGA.CC.A3M9	TCGA.CC.A3M9.01A	300	1	<65	male	asian	M0	N0	III	T3	Primary Solid Tumor
TCGA.CC.A3MA.01A	TCGA.CC.A3MA	TCGA.CC.A3MA.01A	303	1	<65	male	asian	M0	N0	III	T3	Primary Solid Tumor
TCGA.CC.A3MB.01A	TCGA.CC.A3MB	TCGA.CC.A3MB.01A	315	1	<65	male	asian	M0	N0	III	T3	Primary Solid Tumor
TCGA.CC.A5UC.01A	TCGA.CC.A5UC	TCGA.CC.A5UC.01A	347	1	<65	male	asian	M0	N0	III	T3	Primary Solid Tumor
TCGA.CC.A5UD.01A	TCGA.CC.A5UD	TCGA.CC.A5UD.01A	304	1	<65	male	asian	M0	N0	III	T3	Primary Solid Tumor
TCGA.CC.A5UE.01A	TCGA.CC.A5UE	TCGA.CC.A5UE.01A	272	1	<65	male	asian	M0	N0	III	T4	Primary Solid Tumor
TCGA.CC.A7IE.01A	TCGA.CC.A7IE	TCGA.CC.A7IE.01A	217	1	<65	male	asian	M0	N0	III	T3	Primary Solid Tumor
TCGA.CC.A7IG.01A	TCGA.CC.A7IG	TCGA.CC.A7IG.01A	299	1	<65	male	asian	M0	N0	II	T2	Primary Solid Tumor
TCGA.CC.A7II.01A	TCGA.CC.A7II	TCGA.CC.A7II.01A	399	0	<65	male	asian	M0	N0	III	T3	Primary Solid Tumor
TCGA.CC.A7IJ.01A	TCGA.CC.A7IJ	TCGA.CC.A7IJ.01A	382	0	<65	male	asian	M0	N0	II	T2	Primary Solid Tumor
TCGA.CC.A8HS.01A	TCGA.CC.A8HS	TCGA.CC.A8HS.01A	300	1	<65	male	asian	M0	N1	III	T3	Primary Solid Tumor
TCGA.CC.A8HT.01A	TCGA.CC.A8HT	TCGA.CC.A8HT.01A	140	1	>65	male	asian	M0	N0	III	T3	Primary Solid Tumor
TCGA.CC.A8HU.01A	TCGA.CC.A8HU	TCGA.CC.A8HU.01A	344	1	<65	female	asian	M0	N0	III	T3	Primary Solid Tumor
TCGA.CC.A8HV.01A	TCGA.CC.A8HV	TCGA.CC.A8HV.01A	279	1	<65	female	asian	M0	N0	II	T2	Primary Solid Tumor
TCGA.CC.A9FW.01A	TCGA.CC.A9FW	TCGA.CC.A9FW.01A	248	0	>65	male	asian	M0	N0	III	T3	Primary Solid Tumor
TCGA.DD.A114.01A	TCGA.DD.A114	TCGA.DD.A114.01A	1149	1	<65	male	black or african american	M0	Not Reported	II	T2	Primary Solid Tumor
TCGA.DD.A116.01A	TCGA.DD.A116	TCGA.DD.A116.01A	1622	1	>65	male	asian	M0	N0	III	T3	Primary Solid Tumor
TCGA.DD.A1EF.01A	TCGA.DD.A1EF	TCGA.DD.A1EF.01A	394	1	<65	female	white	M0	N0	I	T1	Primary Solid Tumor
TCGA.DD.A1EG.01A	TCGA.DD.A1EG	TCGA.DD.A1EG.01A	1372	1	>65	male	white	M0	N0	I	T1	Primary Solid Tumor
TCGA.DD.A1EH.01A	TCGA.DD.A1EH	TCGA.DD.A1EH.01A	1495	0	<65	male	white	M0	N0	III	T3	Primary Solid Tumor
TCGA.DD.A1EJ.01A	TCGA.DD.A1EJ	TCGA.DD.A1EJ.01A	1005	1	>65	female	white	M0	N1	III	T1	Primary Solid Tumor
TCGA.DD.A1EL.01A	TCGA.DD.A1EL	TCGA.DD.A1EL.01A	415	1	<65	male	black or african american	M0	N0	II	T2	Primary Solid Tumor
TCGA.DD.A39V.01A	TCGA.DD.A39V	TCGA.DD.A39V.01A	643	1	>65	male	white	M0	Not Reported	II	T2	Primary Solid Tumor
TCGA.DD.A39X.01A	TCGA.DD.A39X	TCGA.DD.A39X.01A	1694	1	>65	female	white	M0	Not Reported	I	T1	Primary Solid Tumor
TCGA.DD.A39Y.01A	TCGA.DD.A39Y	TCGA.DD.A39Y.01A	171	1	>65	male	asian	M0	Not Reported	I	T1	Primary Solid Tumor
TCGA.DD.A39Z.01A	TCGA.DD.A39Z	TCGA.DD.A39Z.01A	601	1	<65	female	not reported	M0	Not Reported	II	T2	Primary Solid Tumor
TCGA.DD.A3A6.01A	TCGA.DD.A3A6	TCGA.DD.A3A6.01A	3258	1	>65	female	white	M0	N0	II	T2	Primary Solid Tumor
TCGA.DD.A3A9.01A	TCGA.DD.A3A9	TCGA.DD.A3A9.01A	931	1	<65	female	white	M1	N0	IV	T4	Primary Solid Tumor
TCGA.DD.A4NA.01A	TCGA.DD.A4NA	TCGA.DD.A4NA.01A	1008	0	>65	female	white	M0	N1	III	T2	Primary Solid Tumor
TCGA.DD.A4NG.01A	TCGA.DD.A4NG	TCGA.DD.A4NG.01A	802	1	>65	male	white	M0	Not Reported	III	T3	Primary Solid Tumor
TCGA.DD.A4NH.01A	TCGA.DD.A4NH	TCGA.DD.A4NH.01A	917	0	<65	female	white	M0	N0	III	T3	Primary Solid Tumor
TCGA.DD.A4NN.01A	TCGA.DD.A4NN	TCGA.DD.A4NN.01A	899	1	<65	female	white	M0	N0	I	T1	Primary Solid Tumor
TCGA.DD.A73F.01A	TCGA.DD.A73F	TCGA.DD.A73F.01A	1085	0	>65	female	white	M0	N0	I	T1	Primary Solid Tumor
TCGA.DD.A73G.01A	TCGA.DD.A73G	TCGA.DD.A73G.01A	3478	0	>65	female	white	M0	N0	I	T1	Primary Solid Tumor
TCGA.DD.AA3A.01A	TCGA.DD.AA3A	TCGA.DD.AA3A.01A	410	1	>65	female	white	Not Reported	N0	I	T1	Primary Solid Tumor
TCGA.DD.AAC8.01A	TCGA.DD.AAC8	TCGA.DD.AAC8.01A	16	1	>65	male	asian	M0	N0	I	T1	Primary Solid Tumor
TCGA.DD.AACB.01A	TCGA.DD.AACB	TCGA.DD.AACB.01A	2324	0	>65	female	asian	M0	N0	I	T1	Primary Solid Tumor
TCGA.DD.AACH.01A	TCGA.DD.AACH	TCGA.DD.AACH.01A	195	1	>65	male	asian	M0	N0	II	T2	Primary Solid Tumor
TCGA.DD.AACL.01A	TCGA.DD.AACL	TCGA.DD.AACL.01A	107	1	>65	female	asian	M0	N0	I	T1	Primary Solid Tumor
TCGA.DD.AACP.01A	TCGA.DD.AACP	TCGA.DD.AACP.01A	415	0	<65	male	asian	M0	N0	I	T1	Primary Solid Tumor
TCGA.DD.AACQ.01A	TCGA.DD.AACQ	TCGA.DD.AACQ.01A	432	1	<65	male	asian	M0	N0	II	T2	Primary Solid Tumor
TCGA.DD.AACT.01A	TCGA.DD.AACT	TCGA.DD.AACT.01A	1562	0	>65	female	asian	M0	N0	I	T1	Primary Solid Tumor
TCGA.DD.AACU.01A	TCGA.DD.AACU	TCGA.DD.AACU.01A	1567	0	<65	male	asian	M0	N0	I	T1	Primary Solid Tumor
TCGA.DD.AACV.01A	TCGA.DD.AACV	TCGA.DD.AACV.01A	1531	0	<65	male	asian	M0	N0	I	T1	Primary Solid Tumor
TCGA.DD.AACZ.01A	TCGA.DD.AACZ	TCGA.DD.AACZ.01A	171	1	<65	female	asian	M0	N0	I	T1	Primary Solid Tumor
TCGA.DD.AAD1.01A	TCGA.DD.AAD1	TCGA.DD.AAD1.01A	564	0	<65	female	asian	M0	N0	I	T1	Primary Solid Tumor
TCGA.DD.AAD3.01A	TCGA.DD.AAD3	TCGA.DD.AAD3.01A	1295	0	<65	male	asian	M0	N0	I	T1	Primary Solid Tumor
TCGA.DD.AAD5.01A	TCGA.DD.AAD5	TCGA.DD.AAD5.01A	1345	0	<65	male	asian	M0	N0	I	T1	Primary Solid Tumor
TCGA.DD.AAD8.01A	TCGA.DD.AAD8	TCGA.DD.AAD8.01A	1219	0	>65	female	asian	M0	N0	I	T1	Primary Solid Tumor
TCGA.DD.AADB.01A	TCGA.DD.AADB	TCGA.DD.AADB.01A	1242	0	<65	male	asian	M0	N0	I	T1	Primary Solid Tumor
TCGA.DD.AADC.01A	TCGA.DD.AADC	TCGA.DD.AADC.01A	425	1	<65	male	asian	M0	N0	I	T1	Primary Solid Tumor
TCGA.DD.AADI.01A	TCGA.DD.AADI	TCGA.DD.AADI.01A	1085	0	<65	female	asian	M0	N0	I	T1	Primary Solid Tumor
TCGA.DD.AADK.01A	TCGA.DD.AADK	TCGA.DD.AADK.01A	1049	0	>65	female	asian	M0	N0	II	T2	Primary Solid Tumor
TCGA.DD.AADL.01A	TCGA.DD.AADL	TCGA.DD.AADL.01A	636	0	<65	male	asian	M0	N0	I	T1	Primary Solid Tumor
TCGA.DD.AADN.01A	TCGA.DD.AADN	TCGA.DD.AADN.01A	898	0	<65	male	asian	Not Reported	Not Reported	I	T1	Primary Solid Tumor
TCGA.DD.AADO.01A	TCGA.DD.AADO	TCGA.DD.AADO.01A	453	0	<65	male	asian	M0	N0	I	T1	Primary Solid Tumor
TCGA.DD.AADW.01A	TCGA.DD.AADW	TCGA.DD.AADW.01A	587	0	<65	male	asian	M0	N0	I	T1	Primary Solid Tumor
TCGA.DD.AADY.01A	TCGA.DD.AADY	TCGA.DD.AADY.01A	555	0	<65	female	asian	M0	N0	I	T1	Primary Solid Tumor
TCGA.DD.AAE0.01A	TCGA.DD.AAE0	TCGA.DD.AAE0.01A	555	0	<65	female	asian	M0	N0	III	T3	Primary Solid Tumor
TCGA.DD.AAVQ.01A	TCGA.DD.AAVQ	TCGA.DD.AAVQ.01A	2728	0	<65	male	asian	M0	N0	I	T1	Primary Solid Tumor
TCGA.DD.AAVU.01A	TCGA.DD.AAVU	TCGA.DD.AAVU.01A	2202	0	<65	male	asian	M0	N0	II	T2	Primary Solid Tumor
TCGA.DD.AAVW.01A	TCGA.DD.AAVW	TCGA.DD.AAVW.01A	2317	0	<65	male	asian	M0	N0	I	T1	Primary Solid Tumor
TCGA.ED.A459.01A	TCGA.ED.A459	TCGA.ED.A459.01A	910	0	<65	male	asian	M0	N0	II	T2	Primary Solid Tumor
TCGA.ED.A5KG.01A	TCGA.ED.A5KG	TCGA.ED.A5KG.01A	854	0	<65	female	asian	M0	N0	II	T2	Primary Solid Tumor
TCGA.ED.A66X.01A	TCGA.ED.A66X	TCGA.ED.A66X.01A	406	0	<65	male	asian	M0	N0	III	T3	Primary Solid Tumor
TCGA.ED.A66Y.01A	TCGA.ED.A66Y	TCGA.ED.A66Y.01A	296	1	<65	female	asian	M0	N0	III	T3	Primary Solid Tumor
TCGA.ED.A7PX.01A	TCGA.ED.A7PX	TCGA.ED.A7PX.01A	6	0	<65	female	asian	M0	Not Reported	II	T2	Primary Solid Tumor
TCGA.ED.A82E.01A	TCGA.ED.A82E	TCGA.ED.A82E.01A	408	0	<65	female	asian	M0	N0	III	T3	Primary Solid Tumor
TCGA.ED.A8O6.01A	TCGA.ED.A8O6	TCGA.ED.A8O6.01A	56	1	<65	female	asian	M0	N0	III	T3	Primary Solid Tumor
TCGA.ED.A97K.01A	TCGA.ED.A97K	TCGA.ED.A97K.01A	6	0	<65	male	asian	M0	N0	III	T3	Primary Solid Tumor
TCGA.EP.A2KA.01A	TCGA.EP.A2KA	TCGA.EP.A2KA.01A	627	1	<65	female	white	Not Reported	Not Reported	III	T3	Primary Solid Tumor
TCGA.EP.A2KC.01A	TCGA.EP.A2KC	TCGA.EP.A2KC.01A	19	1	<65	male	black or african american	Not Reported	Not Reported	I	T1	Primary Solid Tumor
TCGA.FV.A23B.01A	TCGA.FV.A23B	TCGA.FV.A23B.01A	1852	1	>65	female	white	M0	N0	II	T2	Primary Solid Tumor
TCGA.FV.A3I0.01A	TCGA.FV.A3I0	TCGA.FV.A3I0.01A	848	0	>65	female	white	M0	Not Reported	II	T2	Primary Solid Tumor
TCGA.FV.A3I1.01A	TCGA.FV.A3I1	TCGA.FV.A3I1.01A	247	1	>65	female	white	Not Reported	N0	II	T2	Primary Solid Tumor
TCGA.FV.A3R2.01A	TCGA.FV.A3R2	TCGA.FV.A3R2.01A	194	1	>65	male	white	Not Reported	Not Reported	I	T1	Primary Solid Tumor
TCGA.FV.A496.01A	TCGA.FV.A496	TCGA.FV.A496.01A	10	0	>65	female	white	M0	Not Reported	I	T1	Primary Solid Tumor
TCGA.FV.A4ZP.01A	TCGA.FV.A4ZP	TCGA.FV.A4ZP.01A	2486	1	>65	male	white	M0	Not Reported	III	T3	Primary Solid Tumor
TCGA.FV.A4ZQ.01A	TCGA.FV.A4ZQ	TCGA.FV.A4ZQ.01A	12	0	<65	male	white	M0	Not Reported	I	T1	Primary Solid Tumor
TCGA.G3.A25T.01A	TCGA.G3.A25T	TCGA.G3.A25T.01A	1553	0	<65	female	white	M0	N0	III	T3	Primary Solid Tumor
TCGA.G3.A25X.01A	TCGA.G3.A25X	TCGA.G3.A25X.01A	1779	0	>65	male	asian	M0	N0	II	T2	Primary Solid Tumor
TCGA.G3.A25Y.01A	TCGA.G3.A25Y	TCGA.G3.A25Y.01A	452	1	<65	female	asian	M0	N0	I	T1	Primary Solid Tumor
TCGA.G3.A5SJ.01A	TCGA.G3.A5SJ	TCGA.G3.A5SJ.01A	698	0	<65	male	white	M0	Not Reported	I	T1	Primary Solid Tumor
TCGA.G3.A7M6.01A	TCGA.G3.A7M6	TCGA.G3.A7M6.01A	632	0	<65	female	white	Not Reported	Not Reported	I	T1	Primary Solid Tumor
TCGA.G3.A7M9.01A	TCGA.G3.A7M9	TCGA.G3.A7M9.01A	56	1	>65	male	white	Not Reported	Not Reported	III	T3	Primary Solid Tumor
TCGA.G3.AAV4.01A	TCGA.G3.AAV4	TCGA.G3.AAV4.01A	27	1	>65	female	white	M0	N0	I	T1	Primary Solid Tumor
TCGA.G3.AAV6.01A	TCGA.G3.AAV6	TCGA.G3.AAV6.01A	65	1	<65	female	white	M0	N0	III	T3	Primary Solid Tumor
TCGA.G3.AAV7.01A	TCGA.G3.AAV7	TCGA.G3.AAV7.01A	361	0	<65	male	asian	M0	N0	II	T2	Primary Solid Tumor
TCGA.GJ.A3OU.01A	TCGA.GJ.A3OU	TCGA.GJ.A3OU.01A	879	0	<65	male	white	Not Reported	Not Reported	I	T1	Primary Solid Tumor
TCGA.GJ.A6C0.01A	TCGA.GJ.A6C0	TCGA.GJ.A6C0.01A	31	1	>65	female	white	Not Reported	Not Reported	II	T2	Primary Solid Tumor
TCGA.GJ.A9DB.01A	TCGA.GJ.A9DB	TCGA.GJ.A9DB.01A	67	1	>65	male	white	Not Reported	N0	I	T1	Primary Solid Tumor
TCGA.HP.A5N0.01A	TCGA.HP.A5N0	TCGA.HP.A5N0.01A	752	1	>65	female	not reported	M0	Not Reported	Not Reported	Not Reported	Primary Solid Tumor
TCGA.KR.A7K7.01A	TCGA.KR.A7K7	TCGA.KR.A7K7.01A	951	0	<65	female	white	M0	N0	II	T2	Primary Solid Tumor
TCGA.LG.A6GG.01A	TCGA.LG.A6GG	TCGA.LG.A6GG.01A	387	0	>65	female	white	M0	N0	III	T4	Primary Solid Tumor
TCGA.LG.A9QC.01A	TCGA.LG.A9QC	TCGA.LG.A9QC.01A	425	0	<65	male	white	M0	Not Reported	I	T1	Primary Solid Tumor
TCGA.MI.A75C.01A	TCGA.MI.A75C	TCGA.MI.A75C.01A	291	0	<65	male	white	M0	N0	I	T1	Primary Solid Tumor
TCGA.PD.A5DF.01A	TCGA.PD.A5DF	TCGA.PD.A5DF.01A	639	1	<65	female	white	M0	N0	III	T4	Primary Solid Tumor
TCGA.RC.A6M6.01A	TCGA.RC.A6M6	TCGA.RC.A6M6.01A	9	0	>65	male	white	M0	Not Reported	II	T2	Primary Solid Tumor
TCGA.RC.A7SF.01A	TCGA.RC.A7SF	TCGA.RC.A7SF.01A	579	0	>65	male	asian	M0	N0	I	T1	Primary Solid Tumor
TCGA.RC.A7SH.01A	TCGA.RC.A7SH	TCGA.RC.A7SH.01A	468	0	<65	male	asian	M0	N0	II	T2	Primary Solid Tumor
TCGA.RC.A7SK.01A	TCGA.RC.A7SK	TCGA.RC.A7SK.01A	472	0	<65	male	asian	M0	N0	I	T1	Primary Solid Tumor
TCGA.RG.A7D4.01A	TCGA.RG.A7D4	TCGA.RG.A7D4.01A	1098	0	>65	male	black or african american	M0	N0	II	T2	Primary Solid Tumor
TCGA.T1.A6J8.01A	TCGA.T1.A6J8	TCGA.T1.A6J8.01A	23	0	>65	male	white	M0	Not Reported	Not Reported	T1	Primary Solid Tumor
TCGA.UB.A7MA.01A	TCGA.UB.A7MA	TCGA.UB.A7MA.01A	848	0	<65	female	white	M0	N0	II	T2	Primary Solid Tumor
TCGA.UB.A7MD.01A	TCGA.UB.A7MD	TCGA.UB.A7MD.01A	52	1	>65	male	black or african american	Not Reported	N0	I	T1	Primary Solid Tumor
TCGA.UB.A7ME.01A	TCGA.UB.A7ME	TCGA.UB.A7ME.01A	486	0	<65	male	asian	Not Reported	Not Reported	I	T1	Primary Solid Tumor
TCGA.WQ.A9G7.01A	TCGA.WQ.A9G7	TCGA.WQ.A9G7.01A	30	0	>65	female	white	M0	Not Reported	Not Reported	T3	Primary Solid Tumor
TCGA.WX.AA44.01A	TCGA.WX.AA44	TCGA.WX.AA44.01A	615	0	<65	female	white	Not Reported	Not Reported	I	T1	Primary Solid Tumor
TCGA.XR.A8TE.01A	TCGA.XR.A8TE	TCGA.XR.A8TE.01A	925	0	<65	male	white	Not Reported	N0	III	T3	Primary Solid Tumor
TCGA.YA.A8S7.01A	TCGA.YA.A8S7	TCGA.YA.A8S7.01A	412	1	>65	male	white	Not Reported	N0	III	T3	Primary Solid Tumor
TCGA.ZP.A9D2.01A	TCGA.ZP.A9D2	TCGA.ZP.A9D2.01A	765	1	<65	male	white	Not Reported	Not Reported	Not Reported	T2	Primary Solid Tumor
