# Supplementary material for: Uncovering cellular perturbations and key mediator communications in liver cancer using single-cell RNA sequencing
Source: Front Immunol. 2026 Jul 1;17:1868090. doi: 10.3389/fimmu.2026.1868090 (PMC13369601; doi:10.3389/fimmu.2026.1868090)
Supplement: Supplementary file 4 [file Table3.xlsx]

## Sheet: Supplementary Table 3
Supplementary Table 3. Clinical inforamtion for ICGC
	PATIENT_ID	SAMPLE_ID	tumor	SAMPLE_NAME	SAMPLE_NAME1	PATIENT.x	PATIENT.y	PATIENT1	AGE	GENDER	VIRUS	TNM_STAGE_T	TNM_STAGE_T1	PORTAL_VEIN_INVASION	VEIN_INVASION	ARTERY_INVASION	BILE_DUCT_INVASION	FIBROSIS	ALCOHOL	SMOKING	OS.time	OS	OV_STATUS1
HCCDB.18.S1	HCCDB-18.P1	HCCDB.18.S1	HCC	SA595602	RK326_Cancer	DO50855	DO50855	RK326	47	Male	NBNC	2	II	0	0	0	0	1	1	0	570	0	Alive
HCCDB.18.S17	HCCDB-18.P10	HCCDB.18.S17	HCC	SA595584	RK277_Cancer	DO50829	DO50829	RK277	78	Male	HBV	3	III	0	0	0	0	3	3	1	570	0	Alive
HCCDB.18.S192	HCCDB-18.P100	HCCDB.18.S192	HCC	SA560677	RK014_Cancer	DO45103	DO45103	RK014	47	Male	HBV	3	III	0	0	0	0	4	3	1	450	0	Alive
HCCDB.18.S194	HCCDB-18.P101	HCCDB.18.S194	HCC	SA594269	RK015_Cancer	DO45105	DO45105	RK015	61	Male	HCV	1	I	0	0	0	0	2	2	1	1680	0	Alive
HCCDB.18.S195	HCCDB-18.P102	HCCDB.18.S195	HCC	SA560735	RK012_Cancer	DO45101	DO45101	RK012	63	Male	HBV	2	II	0	0	0	0	4	NA	NA	1680	0	Alive
HCCDB.18.S197	HCCDB-18.P103	HCCDB.18.S197	HCC	SA594777	RK080_Cancer	DO45199	DO45199	RK080	86	Female	NBNC	2	II	0	1	0	0	2	1	0	1350	0	Alive
HCCDB.18.S199	HCCDB-18.P104	HCCDB.18.S199	HCC	SA560737	RK079_Cancer	DO45197	DO45197	RK079	51	Male	HBV	2	II	1	1	0	0	2	0	0	1170	0	Alive
HCCDB.18.S201	HCCDB-18.P105	HCCDB.18.S201	HCC	SA594647	RK068_Cancer	DO45187	DO45187	RK068	32	Female	HBV	1	I	0	0	0	0	2	1	0	1260	0	Alive
HCCDB.18.S203	HCCDB-18.P106	HCCDB.18.S203	HCC	SA594627	RK066_Cancer	DO45183	DO45183	RK066	72	Female	HCV	2	II	0	0	0	0	4	0	0	570	1	Dead_Cancer
HCCDB.18.S205	HCCDB-18.P107	HCCDB.18.S205	HCC	SA594677	RK071_Cancer	DO45191	DO45191	RK071	61	Female	HCV	2	II	1	0	0	0	3	1	0	1200	0	Alive
HCCDB.18.S207	HCCDB-18.P108	HCCDB.18.S207	HCC	SA594692	RK072_Cancer	DO45193	DO45193	RK072	68	Female	HCV	4	IV	0	0	0	0	4	1	0	120	1	Dead_Cancer
HCCDB.18.S209	HCCDB-18.P109	HCCDB.18.S209	HCC	SA560634	RK063_Cancer	DO45177	DO45177	RK063	81	Female	NBNC	3	III	0	0	0	1	0	NA	0	1260	0	Alive
HCCDB.18.S18	HCCDB-18.P11	HCCDB.18.S18	HCC	SA595579	RK268_Cancer	DO50822	DO50822	RK268	66	Male	HBV	2	II	0	0	0	0	1	1	1	510	0	Alive
HCCDB.18.S211	HCCDB-18.P110	HCCDB.18.S211	HCC	SA594599	RK064_Cancer	DO45179	DO45179	RK064	78	Female	HCV	2	II	0	0	0	0	4	0	0	600	0	Alive
HCCDB.18.S213	HCCDB-18.P111	HCCDB.18.S213	HCC	SA560706	RK061_Cancer	DO45173	DO45173	RK061	63	Male	HCV	3	III	1	0	0	1	2	2	NA	1170	0	Alive
HCCDB.18.S215	HCCDB-18.P112	HCCDB.18.S215	HCC	SA594586	RK062_Cancer	DO45175	DO45175	RK062	74	Male	HCV	2	II	0	0	0	1	0	NA	0	1140	0	Alive
HCCDB.18.S217	HCCDB-18.P113	HCCDB.18.S217	HCC	SA594611	RK065_Cancer	DO45181	DO45181	RK065	84	Female	HCV	2	II	0	1	0	0	3	0	0	1200	0	Alive
HCCDB.18.S219	HCCDB-18.P114	HCCDB.18.S219	HCC	SA595517	RK220_Cancer	DO48761	DO48761	RK220	55	Male	NBNC	2	II	0	0	0	0	4	3	0	870	0	Alive
HCCDB.18.S221	HCCDB-18.P115	HCCDB.18.S221	HCC	SA595516	RK219_Cancer	DO48760	DO48760	RK219	70	Female	HCV	2	II	0	0	0	0	3	0	0	690	0	Alive
HCCDB.18.S222	HCCDB-18.P116	HCCDB.18.S222	HCC	SA595514	RK217_Cancer	DO48759	DO48759	RK217	73	Male	NBNC	3	III	0	0	0	0	4	2	0	720	0	Alive
HCCDB.18.S224	HCCDB-18.P117	HCCDB.18.S224	HCC	SA595512	RK216_Cancer	DO48757	DO48757	RK216	68	Female	HCV	3	III	0	0	0	0	3	0	0	480	0	Alive
HCCDB.18.S226	HCCDB-18.P118	HCCDB.18.S226	HCC	SA595510	RK214_Cancer	DO48751	DO48751	RK214	68	Male	HCV	2	II	0	0	0	0	1	1	1	480	1	Dead_Cancer
HCCDB.18.S228	HCCDB-18.P119	HCCDB.18.S228	HCC	SA595508	RK213_Cancer	DO48747	DO48747	RK213	62	Male	HBV	3	III	1	0	0	0	3	0	1	540	0	Alive
HCCDB.18.S20	HCCDB-18.P12	HCCDB.18.S20	HCC	SA595581	RK270_Cancer	DO50825	DO50825	RK270	70	Male	HBV	2	II	0	0	0	0	2	0	1	390	0	Alive
HCCDB.18.S230	HCCDB-18.P120	HCCDB.18.S230	HCC	SA595506	RK212_Cancer	DO48746	DO48746	RK212	76	Male	HCV	3	III	0	2	0	0	1	1	1	570	0	Alive
HCCDB.18.S232	HCCDB-18.P121	HCCDB.18.S232	HCC	SA595501	RK207_Cancer	DO48741	DO48741	RK207	64	Male	HBV	3	III	0	0	0	0	4	3	1	240	0	Alive
HCCDB.18.S234	HCCDB-18.P122	HCCDB.18.S234	HCC	SA595504	RK211_Cancer	DO48743	DO48743	RK211	69	Female	HCV	2	II	0	0	0	0	3	0	0	570	0	Alive
HCCDB.18.S236	HCCDB-18.P123	HCCDB.18.S236	HCC	SA595503	RK210_Cancer	DO48742	DO48742	RK210	76	Male	HCV	2	II	0	0	0	0	1	1	1	600	0	Alive
HCCDB.18.S237	HCCDB-18.P124	HCCDB.18.S237	HCC	SA595499	RK205_Cancer	DO48737	DO48737	RK205	52	Male	HBV	1	I	0	0	0	0	4	2	1	720	0	Alive
HCCDB.18.S239	HCCDB-18.P125	HCCDB.18.S239	HCC	SA595495	RK201_Cancer	DO48733	DO48733	RK201	72	Male	HCV	2	II	0	0	0	1	1	2	1	600	0	Alive
HCCDB.18.S241	HCCDB-18.P126	HCCDB.18.S241	HCC	SA595497	RK202_Cancer	DO48736	DO48736	RK202	76	Female	HCV	1	I	0	0	0	0	4	0	0	600	0	Alive
HCCDB.18.S243	HCCDB-18.P127	HCCDB.18.S243	HCC	SA595491	RK199_Cancer	DO48730	DO48730	RK199	73	Female	HCV	2	II	0	0	0	0	4	0	0	630	0	Alive
HCCDB.18.S245	HCCDB-18.P128	HCCDB.18.S245	HCC	SA595493	RK200_Cancer	DO48732	DO48732	RK200	73	Male	NBNC	3	III	0	0	0	0	4	2	1	630	0	Alive
HCCDB.18.S247	HCCDB-18.P129	HCCDB.18.S247	HCC	SA595487	RK197_Cancer	DO48727	DO48727	RK197	81	Female	NBNC	2	II	0	0	0	0	2	0	0	390	1	Dead_Cancer
HCCDB.18.S22	HCCDB-18.P13	HCCDB.18.S22	HCC	SA595573	RK264_Cancer	DO50817	DO50817	RK264	75	Male	HCV	2	II	0	0	0	0	4	1	1	390	0	Alive
HCCDB.18.S249	HCCDB-18.P130	HCCDB.18.S249	HCC	SA595489	RK198_Cancer	DO48728	DO48728	RK198	74	Female	HCV	2	II	0	0	0	0	4	0	1	150	0	Alive
HCCDB.18.S251	HCCDB-18.P131	HCCDB.18.S251	HCC	SA595483	RK195_Cancer	DO48723	DO48723	RK195	73	Male	NBNC	1	I	0	0	0	0	1	1	1	600	0	Alive
HCCDB.18.S253	HCCDB-18.P132	HCCDB.18.S253	HCC	SA595485	RK196_Cancer	DO48725	DO48725	RK196	66	Male	HCV	1	I	0	0	0	0	4	1	0	780	0	Alive
HCCDB.18.S255	HCCDB-18.P133	HCCDB.18.S255	HCC	SA595481	RK193_Cancer	DO48721	DO48721	RK193	58	Female	HCV	1	I	0	0	0	0	4	0	0	900	0	Alive
HCCDB.18.S257	HCCDB-18.P134	HCCDB.18.S257	HCC	SA595477	RK191_Cancer	DO48720	DO48720	RK191	62	Female	HCV	2	II	0	0	0	0	4	1	0	570	0	Alive
HCCDB.18.S259	HCCDB-18.P135	HCCDB.18.S259	HCC	SA595470	RK187_Cancer	DO48716	DO48716	RK187	71	Male	NBNC	2	II	0	0	0	0	3	2	1	720	0	Alive
HCCDB.18.S261	HCCDB-18.P136	HCCDB.18.S261	HCC	SA595468	RK186_Cancer	DO48715	DO48715	RK186	58	Female	HBV	2	II	0	0	0	0	3	2	0	690	1	Dead_Cancer
HCCDB.18.S263	HCCDB-18.P137	HCCDB.18.S263	HCC	SA595472	RK188_Cancer	DO48717	DO48717	RK188	54	Male	NBNC	4	IV	3	1	0	0	2	0	1	180	1	Dead_Cancer
HCCDB.18.S265	HCCDB-18.P138	HCCDB.18.S265	HCC	SA595466	RK185_Cancer	DO48712	DO48712	RK185	50	Male	HBV	2	II	0	0	0	0	1	3	1	810	0	Alive
HCCDB.18.S267	HCCDB-18.P139	HCCDB.18.S267	HCC	SA595475	RK190_Cancer	DO48719	DO48719	RK190	80	Male	HCV	2	II	0	0	0	0	1	0	1	690	0	Alive
HCCDB.18.S23	HCCDB-18.P14	HCCDB.18.S23	HCC	SA595574	RK265_Cancer	DO50818	DO50818	RK265	65	Male	HCV	2	II	0	0	0	0	1	2	1	510	0	Alive
HCCDB.18.S269	HCCDB-18.P140	HCCDB.18.S269	HCC	SA595458	RK178_Cancer	DO48704	DO48704	RK178	68	Female	HCV	3	III	1	0	0	0	3	0	0	750	0	Alive
HCCDB.18.S271	HCCDB-18.P141	HCCDB.18.S271	HCC	SA595464	RK181_Cancer	DO48706	DO48706	RK181	72	Male	HCV	2	II	0	0	0	0	3	2	0	870	0	Alive
HCCDB.18.S273	HCCDB-18.P142	HCCDB.18.S273	HCC	SA595450	RK175_Cancer	DO48701	DO48701	RK175	78	Male	HCV	2	II	0	0	0	0	3	1	1	780	0	Alive
HCCDB.18.S275	HCCDB-18.P143	HCCDB.18.S275	HCC	SA595441	RK171_Cancer	DO48700	DO48700	RK171	78	Female	NBNC	2	II	0	0	0	0	1	0	0	810	0	Alive
HCCDB.18.S277	HCCDB-18.P144	HCCDB.18.S277	HCC	SA594785	RK081_Cancer	DO48679	DO48679	RK081	72	Male	HCV	2	II	0	0	0	0	2	3	1	1200	0	Alive
HCCDB.18.S279	HCCDB-18.P145	HCCDB.18.S279	HCC	SA594656	RK070_Cancer	DO48674	DO48674	RK070	80	Male	NBNC	2	II	0	0	0	0	0	2	1	1260	0	Alive
HCCDB.18.S281	HCCDB-18.P146	HCCDB.18.S281	HCC	SA594753	RK077_Cancer	DO48677	DO48677	RK077	58	Male	HCV	3	III	0	0	0	0	1	3	1	1140	0	Alive
HCCDB.18.S283	HCCDB-18.P147	HCCDB.18.S283	HCC	SA594564	RK059_Cancer	DO48672	DO48672	RK059	81	Male	HCV	2	II	1	1	0	0	3	2	1	450	0	Alive
HCCDB.18.S285	HCCDB-18.P148	HCCDB.18.S285	HCC	SA595417	RK163_Cancer	DO48697	DO48697	RK163	64	Female	HCV	2	II	1	0	0	0	3	0	0	810	1	Dead_Cancer
HCCDB.18.S287	HCCDB-18.P149	HCCDB.18.S287	HCC	SA595385	RK149_Cancer	DO48693	DO48693	RK149	71	Male	HBV	2	II	0	0	0	0	2	3	1	900	0	Alive
HCCDB.18.S25	HCCDB-18.P15	HCCDB.18.S25	HCC	SA595576	RK266_Cancer	DO50819	DO50819	RK266	72	Female	HBV	2	II	0	0	0	0	1	0	0	510	0	Alive
HCCDB.18.S288	HCCDB-18.P150	HCCDB.18.S288	HCC	SA595413	RK162_Cancer	DO48695	DO48695	RK162	77	Male	HCV	2	II	0	0	0	0	3	0	1	720	0	Alive
HCCDB.18.S290	HCCDB-18.P151	HCCDB.18.S290	HCC	SA595308	RK119_Cancer	DO48682	DO48682	RK119	72	Female	HCV	3	III	1	2	0	0	4	0	0	120	1	Dead_Surgery
HCCDB.18.S292	HCCDB-18.P152	HCCDB.18.S292	HCC	SA595269	RK111_Cancer	DO48681	DO48681	RK111	57	Male	HBV	2	II	0	0	0	0	4	0	1	900	0	Alive
HCCDB.18.S294	HCCDB-18.P153	HCCDB.18.S294	HCC	SA560984	RK010_Cancer	DO45099	DO45099	RK010	46	Male	HBV	3	III	0	0	0	0	4	NA	NA	1590	0	Alive
HCCDB.18.S296	HCCDB-18.P154	HCCDB.18.S296	HCC	SA594207	RK005_Cancer	DO45095	DO45095	RK005	66	Male	HBV	2	II	0	0	0	0	0	2	1	1620	0	Alive
HCCDB.18.S298	HCCDB-18.P155	HCCDB.18.S298	HCC	SA594223	RK006_Cancer	DO45096	DO45096	RK006	69	Male	HCV	2	II	0	0	0	0	4	2	1	1290	1	Dead_Other
HCCDB.18.S299	HCCDB-18.P155	HCCDB.18.S299	HCC	SA594231	RK006_Cancer2	DO45096	DO45096	RK006	69	Male	HCV	2	II	0	0	0	0	4	2	1	1290	1	Dead_Other
HCCDB.18.S301	HCCDB-18.P156	HCCDB.18.S301	HCC	SA560659	RK007_Cancer	DO45097	DO45097	RK007	69	Male	HCV	3	III	0	1	0	0	2	0	1	1620	0	Alive
HCCDB.18.S303	HCCDB-18.P157	HCCDB.18.S303	HCC	SA560642	RK001_Cancer	DO45091	DO45091	RK001	56	Male	NBNC	2	II	0	0	0	0	0	2	1	1320	1	Dead_Cancer
HCCDB.18.S305	HCCDB-18.P158	HCCDB.18.S305	HCC	SA560673	RK002_Cancer	DO45092	DO45092	RK002	62	Male	HCV	4	IV	1	1	0	0	4	1	1	1200	1	Dead_Cancer
HCCDB.18.S307	HCCDB-18.P159	HCCDB.18.S307	HCC	SA560695	RK003_Cancer	DO45093	DO45093	RK003	71	Male	HCV	2	II	0	0	0	0	3	0	0	720	1	Dead_Cancer
HCCDB.18.S26	HCCDB-18.P16	HCCDB.18.S26	HCC	SA595563	RK259_Cancer	DO50811	DO50811	RK259	62	Male	HCV	1	I	0	0	0	0	4	3	1	450	0	Alive
HCCDB.18.S309	HCCDB-18.P160	HCCDB.18.S309	HCC	SA560702	RK004_Cancer	DO45094	DO45094	RK004	76	Male	HCV	3	III	0	0	0	0	4	2	1	1650	0	Alive
HCCDB.18.S311	HCCDB-18.P161	HCCDB.18.S311	HCC	SA595446	RK172_Cancer	DO23552	DO23552	RK172	80	Female	HCV	1	I	0	0	0	0	4	0	0	810	0	Alive
HCCDB.18.S313	HCCDB-18.P162	HCCDB.18.S313	HCC	SA595432	RK169_Cancer	DO23551	DO23551	RK169	73	Male	HCV	3	III	1	1	0	0	2	0	1	150	1	Dead_Other
HCCDB.18.S315	HCCDB-18.P163	HCCDB.18.S315	HCC	SA595421	RK164_Cancer	DO23550	DO23550	RK164	69	Male	HCV	1	I	0	0	0	0	3	2	1	990	0	Alive
HCCDB.18.S317	HCCDB-18.P164	HCCDB.18.S317	HCC	SA595355	RK134_Cancer	DO23539	DO23539	RK134	77	Male	HCV	1	I	0	0	0	0	3	NA	NA	1110	0	Alive
HCCDB.18.S318	HCCDB-18.P165	HCCDB.18.S318	HCC	SA595345	RK131_Cancer	DO23538	DO23538	RK131	67	Male	HCV	2	II	0	0	0	0	2	2	0	450	0	Alive
HCCDB.18.S320	HCCDB-18.P166	HCCDB.18.S320	HCC	SA595338	RK128_Cancer	DO23537	DO23537	RK128	79	Male	HBV	2	II	0	0	0	0	0	0	1	900	1	Dead_Cancer
HCCDB.18.S322	HCCDB-18.P167	HCCDB.18.S322	HCC	SA595329	RK125_Cancer	DO23536	DO23536	RK125	56	Male	HCV	2	II	0	0	0	0	2	3	1	930	0	Alive
HCCDB.18.S324	HCCDB-18.P168	HCCDB.18.S324	HCC	SA595326	RK124_Cancer	DO23535	DO23535	RK124	67	Male	HCV	1	I	0	0	0	0	4	2	1	960	0	Alive
HCCDB.18.S326	HCCDB-18.P169	HCCDB.18.S326	HCC	SA595315	RK120_Cancer	DO23534	DO23534	RK120	60	Male	HCV	2	II	0	0	0	0	4	3	1	840	0	Alive
HCCDB.18.S27	HCCDB-18.P17	HCCDB.18.S27	HCC	SA595564	RK260_Cancer	DO50813	DO50813	RK260	56	Male	HCV	2	II	0	0	0	0	4	3	0	420	0	Alive
HCCDB.18.S328	HCCDB-18.P170	HCCDB.18.S328	HCC	SA595301	RK118_Cancer	DO23533	DO23533	RK118	61	Male	HBV	2	II	0	0	0	0	3	1	1	900	0	Alive
HCCDB.18.S330	HCCDB-18.P171	HCCDB.18.S330	HCC	SA595294	RK117_Cancer	DO23532	DO23532	RK117	71	Female	HCV	1	I	0	0	0	0	4	0	0	960	0	Alive
HCCDB.18.S332	HCCDB-18.P172	HCCDB.18.S332	HCC	SA595288	RK116_Cancer	DO23531	DO23531	RK116	78	Female	HCV	3	III	0	1	0	0	1	0	0	900	0	Alive
HCCDB.18.S334	HCCDB-18.P173	HCCDB.18.S334	HCC	SA595276	RK113_Cancer	DO23530	DO23530	RK113	53	Male	HBV	4	IV	4	0	0	4	4	0	0	180	1	Dead_Cancer
HCCDB.18.S336	HCCDB-18.P174	HCCDB.18.S336	HCC	SA595402	RK156_Cancer	DO23549	DO23549	RK156	74	Male	HCV	3	III	0	1	0	0	2	1	1	990	0	Alive
HCCDB.18.S337	HCCDB-18.P175	HCCDB.18.S337	HCC	SA595398	RK155_Cancer	DO23548	DO23548	RK155	78	Female	HCV	1	I	0	0	0	0	2	0	0	840	0	Alive
HCCDB.18.S339	HCCDB-18.P176	HCCDB.18.S339	HCC	SA595394	RK153_Cancer	DO23547	DO23547	RK153	74	Male	HCV	1	I	0	0	0	0	2	1	0	1020	0	Alive
HCCDB.18.S340	HCCDB-18.P177	HCCDB.18.S340	HCC	SA595392	RK152_Cancer	DO23546	DO23546	RK152	63	Male	HCV	2	II	0	0	0	0	3	NA	NA	1050	0	Alive
HCCDB.18.S341	HCCDB-18.P178	HCCDB.18.S341	HCC	SA595388	RK151_Cancer	DO23545	DO23545	RK151	67	Male	HCV	2	II	0	0	0	0	3	1	1	570	1	Dead_Cancer
HCCDB.18.S343	HCCDB-18.P179	HCCDB.18.S343	HCC	SA595386	RK150_Cancer	DO23544	DO23544	RK150	67	Male	HCV	2	II	0	0	0	0	2	3	1	960	0	Alive
HCCDB.18.S29	HCCDB-18.P18	HCCDB.18.S29	HCC	SA595566	RK261_Cancer	DO50814	DO50814	RK261	83	Male	HCV	3	III	0	0	0	0	2	3	0	420	0	Alive
HCCDB.18.S30	HCCDB-18.P18	HCCDB.18.S30	HCC	SA595567	RK261_Cancer2	DO50814	DO50814	RK261	83	Male	HCV	3	III	0	0	0	0	2	3	0	420	0	Alive
HCCDB.18.S31	HCCDB-18.P18	HCCDB.18.S31	HCC	SA595569	RK261_Cancer3	DO50814	DO50814	RK261	83	Male	HCV	3	III	0	0	0	0	2	3	0	420	0	Alive
HCCDB.18.S344	HCCDB-18.P180	HCCDB.18.S344	HCC	SA595378	RK145_Cancer	DO23543	DO23543	RK145	63	Male	HCV	2	II	0	0	0	0	2	2	1	1020	0	Alive
HCCDB.18.S346	HCCDB-18.P181	HCCDB.18.S346	HCC	SA595371	RK143_Cancer	DO23542	DO23542	RK143	66	Male	HCV	3	III	0	0	0	0	4	1	1	960	0	Alive
HCCDB.18.S348	HCCDB-18.P182	HCCDB.18.S348	HCC	SA595366	RK140_Cancer	DO23541	DO23541	RK140	65	Male	HCV	2	II	0	0	0	0	4	1	0	930	0	Alive
HCCDB.18.S350	HCCDB-18.P183	HCCDB.18.S350	HCC	SA595357	RK135_Cancer	DO23540	DO23540	RK135	73	Female	HCV	1	I	0	0	0	0	4	2	1	750	0	Alive
HCCDB.18.S351	HCCDB-18.P184	HCCDB.18.S351	HCC	SA560644	RK075_Cancer	DO23517	DO23517	RK075	62	Male	HBV	2	II	0	0	0	0	3	2	1	1200	0	Alive
HCCDB.18.S353	HCCDB-18.P185	HCCDB.18.S353	HCC	SA594724	RK074_Cancer	DO23516	DO23516	RK074	69	Male	HBV	3	III	1	1	0	0	2	3	0	30	1	Dead_Cancer
HCCDB.18.S355	HCCDB-18.P186	HCCDB.18.S355	HCC	SA594576	RK060_Cancer	DO23515	DO23515	RK060	71	Male	HBV	2	II	1	1	0	0	4	3	1	1230	0	Alive
HCCDB.18.S357	HCCDB-18.P187	HCCDB.18.S357	HCC	SA594558	RK057_Cancer	DO23514	DO23514	RK057	64	Male	HCV	2	II	0	0	0	0	3	1	0	1290	0	Alive
HCCDB.18.S359	HCCDB-18.P188	HCCDB.18.S359	HCC	SA594546	RK053_Cancer	DO23513	DO23513	RK053	76	Male	HCV	3	III	1	0	0	0	2	3	1	1200	0	Alive
HCCDB.18.S361	HCCDB-18.P189	HCCDB.18.S361	HCC	SA594486	RK043_Cancer	DO23512	DO23512	RK043	60	Male	HCV	1	I	0	0	0	0	4	3	1	1260	0	Alive
HCCDB.18.S32	HCCDB-18.P19	HCCDB.18.S32	HCC	SA595570	RK262_Cancer	DO50815	DO50815	RK262	62	Male	HCV	3	III	2	0	0	4	4	0	1	150	0	Alive
HCCDB.18.S363	HCCDB-18.P190	HCCDB.18.S363	HCC	SA594463	RK040_Cancer	DO23511	DO23511	RK040	83	Female	HCV	3	III	0	1	0	0	4	0	0	180	1	Dead_Cancer
HCCDB.18.S365	HCCDB-18.P191	HCCDB.18.S365	HCC	SA594445	RK038_Cancer	DO23510	DO23510	RK038	80	Female	HCV	2	II	0	0	0	0	4	0	0	870	0	Alive
HCCDB.18.S367	HCCDB-18.P192	HCCDB.18.S367	HCC	SA594801	RK085_Cancer	DO23519	DO23519	RK085	65	Male	HBV	3	III	0	0	0	0	4	2	0	630	0	Alive
HCCDB.18.S369	HCCDB-18.P193	HCCDB.18.S369	HCC	SA594739	RK076_Cancer	DO23518	DO23518	RK076	67	Male	HCV	2	II	0	0	0	0	3	NA	NA	1320	0	Alive
HCCDB.18.S371	HCCDB-18.P194	HCCDB.18.S371	HCC	SA595257	RK105_Cancer	DO23528	DO23528	RK105	69	Male	HBV	1	I	0	0	0	0	2	1	1	1050	0	Alive
HCCDB.18.S373	HCCDB-18.P195	HCCDB.18.S373	HCC	SA595251	RK104_Cancer	DO23527	DO23527	RK104	72	Male	HCV	1	I	0	0	0	0	4	1	0	1050	0	Alive
HCCDB.18.S375	HCCDB-18.P196	HCCDB.18.S375	HCC	SA595242	RK102_Cancer	DO23526	DO23526	RK102	66	Male	HBV	3	III	1	0	0	0	4	0	1	1050	0	Alive
HCCDB.18.S377	HCCDB-18.P197	HCCDB.18.S377	HCC	SA595236	RK101_Cancer	DO23525	DO23525	RK101	71	Male	HCV	4	IV	0	1	0	0	1	2	1	1050	0	Alive
HCCDB.18.S379	HCCDB-18.P198	HCCDB.18.S379	HCC	SA595217	RK095_Cancer	DO23524	DO23524	RK095	71	Female	HCV	2	II	0	0	0	0	3	0	0	1050	0	Alive
HCCDB.18.S381	HCCDB-18.P199	HCCDB.18.S381	HCC	SA595212	RK093_Cancer	DO23523	DO23523	RK093	52	Male	HBV	3	III	0	0	0	0	4	2	1	1080	0	Alive
HCCDB.18.S3	HCCDB-18.P2	HCCDB.18.S3	HCC	SA595606	RK337_Cancer	DO50857	DO50857	RK337	72	Male	NBNC	2	II	0	0	0	0	3	0	0	210	0	Alive
HCCDB.18.S33	HCCDB-18.P20	HCCDB.18.S33	HCC	SA595571	RK263_Cancer	DO50816	DO50816	RK263	63	Male	HCV	2	II	0	0	0	0	3	0	1	390	0	Alive
HCCDB.18.S383	HCCDB-18.P200	HCCDB.18.S383	HCC	SA595191	RK088_Cancer	DO23521	DO23521	RK088	63	Male	HCV	3	III	1	1	1	1	3	2	1	1110	0	Alive
HCCDB.18.S384	HCCDB-18.P201	HCCDB.18.S384	HCC	SA595264	RK110_Cancer	DO23529	DO23529	RK110	72	Male	HCV	4	IV	1	0	0	0	4	0	0	930	0	Alive
HCCDB.18.S386	HCCDB-18.P202	HCCDB.18.S386	HCC	SA594402	RK030_Cancer	DO23509	DO23509	RK030	60	Male	HCV	3	III	0	0	0	0	2	0	1	780	1	Dead_Cancer
HCCDB.18.S388	HCCDB-18.P203	HCCDB.18.S388	HCC	SA594388	RK028_Cancer	DO23508	DO23508	RK028	79	Female	HCV	2	II	1	0	0	0	3	0	0	390	0	Alive
HCCDB.18.S35	HCCDB-18.P21	HCCDB.18.S35	HCC	SA595553	RK254_Cancer	DO50806	DO50806	RK254	70	Male	NBNC	4	IV	0	0	0	0	3	3	1	540	0	Alive
HCCDB.18.S37	HCCDB-18.P22	HCCDB.18.S37	HCC	SA595557	RK256_Cancer	DO50807	DO50807	RK256	67	Male	HBV	1	I	0	0	0	0	3	2	1	540	0	Alive
HCCDB.18.S39	HCCDB-18.P23	HCCDB.18.S39	HCC	SA595559	RK257_Cancer	DO50808	DO50808	RK257	68	Male	NBNC	2	II	1	0	0	0	3	3	1	570	0	Alive
HCCDB.18.S41	HCCDB-18.P24	HCCDB.18.S41	HCC	SA595561	RK258_Cancer	DO50809	DO50809	RK258	56	Male	HBV	3	III	0	0	0	0	4	0	1	720	1	Dead_Cancer
HCCDB.18.S43	HCCDB-18.P25	HCCDB.18.S43	HCC	SA595541	RK237_Cancer	DO50800	DO50800	RK237	74	Male	HCV	2	II	0	0	0	0	4	0	0	510	0	Alive
HCCDB.18.S45	HCCDB-18.P26	HCCDB.18.S45	HCC	SA595545	RK241_Cancer	DO50802	DO50802	RK241	49	Male	HCV	2	II	0	0	0	0	4	0	1	930	0	Alive
HCCDB.18.S47	HCCDB-18.P27	HCCDB.18.S47	HCC	SA595547	RK243_Cancer	DO50803	DO50803	RK243	62	Female	HCV	1	I	0	0	0	0	3	1	0	540	0	Alive
HCCDB.18.S49	HCCDB-18.P28	HCCDB.18.S49	HCC	SA595549	RK244_Cancer	DO50804	DO50804	RK244	81	Male	NBNC	2	II	0	0	0	0	4	3	1	720	0	Alive
HCCDB.18.S51	HCCDB-18.P29	HCCDB.18.S51	HCC	SA595551	RK245_Cancer	DO50805	DO50805	RK245	72	Male	NBNC	2	II	0	0	0	0	1	2	1	690	0	Alive
HCCDB.18.S5	HCCDB-18.P3	HCCDB.18.S5	HCC	SA595608	RK338_Cancer	DO50859	DO50859	RK338	77	Male	NBNC	2	II	0	0	0	0	2	0	1	180	0	Alive
HCCDB.18.S6	HCCDB-18.P3	HCCDB.18.S6	HCC	SA595610	RK338_Cancer2	DO50859	DO50859	RK338	77	Male	NBNC	2	II	0	0	0	0	2	0	1	180	0	Alive
HCCDB.18.S53	HCCDB-18.P30	HCCDB.18.S53	HCC	SA595537	RK235_Cancer	DO50798	DO50798	RK235	77	Male	HCV	3	III	1	0	0	0	2	2	1	30	1	Dead_Surgery
HCCDB.18.S55	HCCDB-18.P31	HCCDB.18.S55	HCC	SA595539	RK236_Cancer	DO50799	DO50799	RK236	66	Female	HCV	2	II	1	0	0	0	4	0	0	540	0	Alive
HCCDB.18.S57	HCCDB-18.P32	HCCDB.18.S57	HCC	SA595532	RK232_Cancer	DO50791	DO50791	RK232	79	Female	HCV	1	I	0	0	0	0	4	0	0	480	1	Dead_Cancer
HCCDB.18.S59	HCCDB-18.P33	HCCDB.18.S59	HCC	SA595534	RK233_Cancer	DO50793	DO50793	RK233	76	Male	HCV	4	IV	1	1	0	0	2	1	1	540	0	Alive
HCCDB.18.S60	HCCDB-18.P33	HCCDB.18.S60	HCC	SA595535	RK233_Cancer2	DO50793	DO50793	RK233	76	Male	HCV	4	IV	1	1	0	0	2	1	1	540	0	Alive
HCCDB.18.S62	HCCDB-18.P34	HCCDB.18.S62	HCC	SA595528	RK229_Cancer	DO50787	DO50787	RK229	63	Male	NBNC	3	III	0	0	0	0	4	3	1	480	0	Alive
HCCDB.18.S64	HCCDB-18.P35	HCCDB.18.S64	HCC	SA595530	RK230_Cancer	DO50789	DO50789	RK230	73	Female	HCV	2	II	0	0	0	0	4	0	0	570	0	Alive
HCCDB.18.S66	HCCDB-18.P36	HCCDB.18.S66	HCC	SA595524	RK227_Cancer	DO50783	DO50783	RK227	62	Male	NBNC	3	III	1	0	0	0	4	0	0	480	0	Alive
HCCDB.18.S68	HCCDB-18.P37	HCCDB.18.S68	HCC	SA595526	RK228_Cancer	DO50785	DO50785	RK228	37	Male	HBV	4	IV	3	2	0	0	3	0	0	90	1	Dead_Cancer
HCCDB.18.S70	HCCDB-18.P38	HCCDB.18.S70	HCC	SA595521	RK223_Cancer	DO50776	DO50776	RK223	75	Male	HBV	1	I	0	0	0	0	2	2	1	690	0	Alive
HCCDB.18.S71	HCCDB-18.P39	HCCDB.18.S71	HCC	SA595522	RK224_Cancer	DO50778	DO50778	RK224	60	Male	HCV	4	IV	3	1	0	1	4	2	1	630	0	Alive
HCCDB.18.S8	HCCDB-18.P4	HCCDB.18.S8	HCC	SA595600	RK305_Cancer	DO50850	DO50850	RK305	74	Male	NBNC	3	III	0	0	0	0	3	0	0	720	0	Alive
HCCDB.18.S73	HCCDB-18.P40	HCCDB.18.S73	HCC	SA595519	RK222_Cancer	DO50774	DO50774	RK222	68	Female	HCV	2	II	0	0	0	0	4	0	0	720	0	Alive
HCCDB.18.S75	HCCDB-18.P41	HCCDB.18.S75	HCC	SA595462	RK180_Cancer	DO45273	DO45273	RK180	62	Male	HCV	2	II	0	0	0	0	4	2	1	480	0	Alive
HCCDB.18.S76	HCCDB-18.P41	HCCDB.18.S76	HCC	SA595463	RK180_Cancer2	DO45273	DO45273	RK180	62	Male	HCV	2	II	0	0	0	0	4	2	1	480	0	Alive
HCCDB.18.S77	HCCDB-18.P42	HCCDB.18.S77	HCC	SA570931	RK209_Cancer	DO45281	DO45281	RK209	81	Male	HCV	1	I	1	0	0	0	4	0	1	990	0	Alive
HCCDB.18.S78	HCCDB-18.P43	HCCDB.18.S78	HCC	SA595454	RK177_Cancer	DO45269	DO45269	RK177	59	Male	HCV	3	III	2	1	0	1	4	2	1	750	0	Alive
HCCDB.18.S80	HCCDB-18.P44	HCCDB.18.S80	HCC	SA595428	RK167_Cancer	DO45265	DO45265	RK167	73	Male	HCV	3	III	1	1	0	0	3	1	1	1020	0	Alive
HCCDB.18.S82	HCCDB-18.P45	HCCDB.18.S82	HCC	SA595437	RK170_Cancer	DO45267	DO45267	RK170	73	Male	HBV, HCV	3	III	3	1	0	0	4	2	0	570	1	Dead_Cancer
HCCDB.18.S84	HCCDB-18.P46	HCCDB.18.S84	HCC	SA595425	RK165_Cancer	DO45261	DO45261	RK165	74	Male	NBNC	3	III	0	0	0	0	2	2	1	990	0	Alive
HCCDB.18.S86	HCCDB-18.P47	HCCDB.18.S86	HCC	SA595405	RK157_Cancer	DO45257	DO45257	RK157	46	Male	HBV	3	III	2	1	0	0	0	1	1	810	0	Alive
HCCDB.18.S88	HCCDB-18.P48	HCCDB.18.S88	HCC	SA560681	RK159_Cancer	DO45259	DO45259	RK159	65	Male	HBV	3	III	1	0	0	0	2	3	1	330	0	Alive
HCCDB.18.S90	HCCDB-18.P49	HCCDB.18.S90	HCC	SA560972	RK147_Cancer	DO45253	DO45253	RK147	50	Male	HBV	2	II	0	1	0	1	2	2	1	870	0	Alive
HCCDB.18.S10	HCCDB-18.P5	HCCDB.18.S10	HCC	SA595590	RK289_Cancer	DO50844	DO50844	RK289	75	Male	HCV	4	IV	1	1	0	0	3	2	1	300	0	Alive
HCCDB.18.S92	HCCDB-18.P50	HCCDB.18.S92	HCC	SA595384	RK148_Cancer	DO45255	DO45255	RK148	81	Male	NBNC	3	III	1	1	0	0	1	NA	NA	720	0	Alive
HCCDB.18.S93	HCCDB-18.P51	HCCDB.18.S93	HCC	SA560663	RK141_Cancer	DO45247	DO45247	RK141	31	Female	HBV	2	II	0	0	0	0	1	2	1	210	0	Alive
HCCDB.18.S95	HCCDB-18.P52	HCCDB.18.S95	HCC	SA595353	RK133_Cancer	DO45241	DO45241	RK133	49	Male	HBV	1	I	1	0	0	0	3	3	1	1080	0	Alive
HCCDB.18.S96	HCCDB-18.P53	HCCDB.18.S96	HCC	SA560687	RK130_Cancer	DO45239	DO45239	RK130	42	Male	HBV	2	II	1	0	0	0	3	2	1	870	0	Alive
HCCDB.18.S98	HCCDB-18.P54	HCCDB.18.S98	HCC	SA595282	RK115_Cancer	DO45235	DO45235	RK115	68	Female	HBV	1	I	0	0	0	0	2	0	0	900	0	Alive
HCCDB.18.S100	HCCDB-18.P55	HCCDB.18.S100	HCC	SA560626	RK126_Cancer	DO45237	DO45237	RK126	58	Male	HBV	2	II	0	0	0	0	1	1	1	900	0	Alive
HCCDB.18.S102	HCCDB-18.P56	HCCDB.18.S102	HCC	SA560733	RK106_Cancer	DO45225	DO45225	RK106	45	Female	HBV	2	II	0	0	0	0	2	1	0	1020	0	Alive
HCCDB.18.S104	HCCDB-18.P57	HCCDB.18.S104	HCC	SA560640	RK107_Cancer	DO45227	DO45227	RK107	57	Female	HBV	2	II	0	0	0	0	4	0	0	1020	0	Alive
HCCDB.18.S106	HCCDB-18.P58	HCCDB.18.S106	HCC	SA560709	RK100_Cancer	DO45221	DO45221	RK100	75	Female	HCV	4	IV	1	0	0	0	3	0	0	390	1	Dead_Cancer
HCCDB.18.S108	HCCDB-18.P59	HCCDB.18.S108	HCC	SA560670	RK103_Cancer	DO45223	DO45223	RK103	67	Male	HCV	4	IV	1	2	0	2	4	1	1	1020	0	Alive
HCCDB.18.S11	HCCDB-18.P6	HCCDB.18.S11	HCC	SA595598	RK297_Cancer	DO50845	DO50845	RK297	72	Male	HCV	3	III	0	0	0	0	1	0	1	210	0	Alive
HCCDB.18.S110	HCCDB-18.P60	HCCDB.18.S110	HCC	SA560719	RK098_Cancer	DO45217	DO45217	RK098	69	Female	HBV	3	III	2	2	0	0	1	0	0	270	1	Dead_Cancer
HCCDB.18.S112	HCCDB-18.P61	HCCDB.18.S112	HCC	SA560622	RK099_Cancer	DO45219	DO45219	RK099	78	Male	HBV, HCV	2	II	0	0	0	0	1	2	1	1080	0	Alive
HCCDB.18.S114	HCCDB-18.P62	HCCDB.18.S114	HCC	SA560699	RK092_Cancer	DO45213	DO45213	RK092	58	Male	HBV	1	I	0	1	0	0	4	2	1	1200	0	Alive
HCCDB.18.S116	HCCDB-18.P63	HCCDB.18.S116	HCC	SA595224	RK096_Cancer	DO45215	DO45215	RK096	65	Male	HBV	2	II	0	0	0	0	4	0	0	1170	0	Alive
HCCDB.18.S118	HCCDB-18.P64	HCCDB.18.S118	HCC	SA595204	RK091_Cancer	DO45211	DO45211	RK091	76	Male	NBNC	3	III	0	1	0	3	2	3	1	240	0	Alive
HCCDB.18.S120	HCCDB-18.P65	HCCDB.18.S120	HCC	SA594821	RK086_Cancer	DO45207	DO45207	RK086	68	Male	HBV	1	I	0	0	0	0	0	2	1	1050	0	Alive
HCCDB.18.S121	HCCDB-18.P66	HCCDB.18.S121	HCC	SA595195	RK089_Cancer	DO45209	DO45209	RK089	70	Male	NBNC	4	IV	1	0	0	0	2	0	1	1350	0	Alive
HCCDB.18.S123	HCCDB-18.P67	HCCDB.18.S123	HCC	SA560671	RK083_Cancer	DO45203	DO45203	RK083	71	Female	HBV	2	II	1	0	0	0	2	2	0	1170	0	Alive
HCCDB.18.S125	HCCDB-18.P68	HCCDB.18.S125	HCC	SA594792	RK082_Cancer	DO45201	DO45201	RK082	49	Male	HBV	1	I	0	0	0	0	4	NA	NA	900	0	Alive
HCCDB.18.S126	HCCDB-18.P69	HCCDB.18.S126	HCC	SA560628	RK056_Cancer	DO45169	DO45169	RK056	74	Male	HCV	3	III	1	0	0	0	1	2	0	1350	0	Alive
HCCDB.18.S12	HCCDB-18.P7	HCCDB.18.S12	HCC	SA595588	RK285_Cancer	DO50840	DO50840	RK285	49	Male	HCV	2	II	0	0	0	0	1	0	0	330	0	Alive
HCCDB.18.S128	HCCDB-18.P70	HCCDB.18.S128	HCC	SA560704	RK054_Cancer	DO45165	DO45165	RK054	75	Male	HCV	2	II	0	0	0	0	3	0	0	690	0	Alive
HCCDB.18.S130	HCCDB-18.P71	HCCDB.18.S130	HCC	SA560730	RK055_Cancer	DO45167	DO45167	RK055	67	Male	HCV	2	II	0	0	0	0	4	3	0	1440	1	Dead_Cancer
HCCDB.18.S132	HCCDB-18.P72	HCCDB.18.S132	HCC	SA560630	RK051_Cancer	DO45161	DO45161	RK051	74	Male	HCV	2	II	0	0	0	0	4	0	1	540	1	Dead_Cancer
HCCDB.18.S134	HCCDB-18.P73	HCCDB.18.S134	HCC	SA560667	RK052_Cancer	DO45163	DO45163	RK052	76	Male	HCV	2	II	0	0	0	0	2	2	1	960	0	Alive
HCCDB.18.S136	HCCDB-18.P74	HCCDB.18.S136	HCC	SA560689	RK058_Cancer	DO45171	DO45171	RK058	56	Male	HCV	3	III	1	1	0	0	2	2	1	600	0	Alive
HCCDB.18.S138	HCCDB-18.P75	HCCDB.18.S138	HCC	SA561015	RK050_Cancer	DO45159	DO45159	RK050	65	Male	HBV	3	III	0	0	0	0	3	2	1	1470	0	Alive
HCCDB.18.S140	HCCDB-18.P76	HCCDB.18.S140	HCC	SA594514	RK048_Cancer	DO45155	DO45155	RK048	69	Male	HCV	2	II	0	0	0	0	2	0	1	2160	0	Alive
HCCDB.18.S142	HCCDB-18.P77	HCCDB.18.S142	HCC	SA594531	RK049_Cancer	DO45157	DO45157	RK049	62	Male	HBV	1	I	0	0	0	0	4	0	0	1980	0	Alive
HCCDB.18.S143	HCCDB-18.P78	HCCDB.18.S143	HCC	SA594507	RK047_Cancer	DO45153	DO45153	RK047	77	Female	HCV	2	II	0	0	0	0	3	2	1	1380	0	Alive
HCCDB.18.S145	HCCDB-18.P79	HCCDB.18.S145	HCC	SA594500	RK044_Cancer	DO45149	DO45149	RK044	70	Female	HCV	2	II	0	0	0	0	4	0	0	1260	0	Alive
HCCDB.18.S14	HCCDB-18.P8	HCCDB.18.S14	HCC	SA595587	RK284_Cancer	DO50839	DO50839	RK284	47	Female	HCV	3	III	1	0	0	0	3	2	1	330	0	Alive
HCCDB.18.S147	HCCDB-18.P80	HCCDB.18.S147	HCC	SA560647	RK037_Cancer	DO45143	DO45143	RK037	69	Male	HCV	3	III	0	0	0	0	4	0	1	1290	0	Alive
HCCDB.18.S149	HCCDB-18.P81	HCCDB.18.S149	HCC	SA560685	RK041_Cancer	DO45145	DO45145	RK041	78	Male	HCV	3	III	4	1	0	0	3	2	1	60	1	Dead_Surgery
HCCDB.18.S151	HCCDB-18.P82	HCCDB.18.S151	HCC	SA560741	RK036_Cancer	DO45141	DO45141	RK036	73	Male	HCV	2	II	0	0	0	0	4	0	0	1320	0	Alive
HCCDB.18.S153	HCCDB-18.P82	HCCDB.18.S153	HCC	SA595474	RK189_Cancer	DO45141	DO45141	RK036	73	Male	HCV	2	II	0	0	0	0	4	0	0	1320	0	Alive
HCCDB.18.S154	HCCDB-18.P83	HCCDB.18.S154	HCC	SA560697	RK034_Cancer	DO45137	DO45137	RK034	38	Male	HBV	1	I	0	0	0	0	3	2	1	1320	0	Alive
HCCDB.18.S156	HCCDB-18.P84	HCCDB.18.S156	HCC	SA594432	RK035_Cancer	DO45139	DO45139	RK035	63	Male	NBNC	2	II	0	0	0	0	1	2	1	1320	0	Alive
HCCDB.18.S158	HCCDB-18.P84	HCCDB.18.S158	HCC	SA595460	RK179_Cancer	DO45139	DO45139	RK035	63	Male	NBNC	2	II	0	0	0	0	1	2	1	1320	0	Alive
HCCDB.18.S160	HCCDB-18.P84	HCCDB.18.S160	HCC	SA595543	RK240_Cancer	DO45139	DO45139	RK035	63	Male	NBNC	2	II	0	0	0	0	1	2	1	1320	0	Alive
HCCDB.18.S162	HCCDB-18.P85	HCCDB.18.S162	HCC	SA561027	RK032_Cancer	DO45133	DO45133	RK032	64	Male	HCV	3	III	1	0	0	0	4	0	1	660	1	Dead_Cancer
HCCDB.18.S164	HCCDB-18.P86	HCCDB.18.S164	HCC	SA594414	RK033_Cancer	DO45135	DO45135	RK033	77	Male	HBV, HCV	1	I	0	0	0	0	4	0	1	1410	0	Alive
HCCDB.18.S166	HCCDB-18.P87	HCCDB.18.S166	HCC	SA560739	RK031_Cancer	DO45131	DO45131	RK031	53	Male	HBV, HCV	4	IV	0	0	0	0	4	0	1	360	1	Dead_Cancer
HCCDB.18.S168	HCCDB-18.P88	HCCDB.18.S168	HCC	SA594397	RK029_Cancer	DO45129	DO45129	RK029	61	Male	HCV	3	III	1	0	0	0	4	3	1	1470	0	Alive
HCCDB.18.S170	HCCDB-18.P89	HCCDB.18.S170	HCC	SA560653	RK026_Cancer	DO45125	DO45125	RK026	58	Male	HCV	3	III	0	0	0	0	3	2	1	1680	0	Alive
HCCDB.18.S15	HCCDB-18.P9	HCCDB.18.S15	HCC	SA595585	RK280_Cancer	DO50832	DO50832	RK280	73	Male	NBNC	3	III	0	1	0	1	2	2	1	90	0	Alive
HCCDB.18.S172	HCCDB-18.P90	HCCDB.18.S172	HCC	SA594383	RK027_Cancer	DO45127	DO45127	RK027	73	Male	HCV	3	III	0	0	0	0	2	2	1	420	1	Dead_Cancer
HCCDB.18.S174	HCCDB-18.P91	HCCDB.18.S174	HCC	SA594368	RK024_Cancer	DO45121	DO45121	RK024	61	Male	HBV	3	III	0	1	0	0	2	2	1	1530	0	Alive
HCCDB.18.S176	HCCDB-18.P92	HCCDB.18.S176	HCC	SA560636	RK025_Cancer	DO45123	DO45123	RK025	78	Female	HCV	1	I	0	0	0	0	2	0	0	570	1	Dead_Cancer
HCCDB.18.S178	HCCDB-18.P93	HCCDB.18.S178	HCC	SA560713	RK023_Cancer	DO45119	DO45119	RK023	74	Male	HBV	3	III	3	1	0	0	1	2	1	510	1	Dead_Cancer
HCCDB.18.S180	HCCDB-18.P94	HCCDB.18.S180	HCC	SA594340	RK021_Cancer	DO45115	DO45115	RK021	81	Male	HCV	2	II	0	0	0	0	4	0	0	840	0	Alive
HCCDB.18.S182	HCCDB-18.P95	HCCDB.18.S182	HCC	SA594358	RK022_Cancer	DO45117	DO45117	RK022	73	Female	HCV	2	II	0	0	0	0	4	0	0	1110	1	Dead_Other
HCCDB.18.S184	HCCDB-18.P96	HCCDB.18.S184	HCC	SA560675	RK019_Cancer	DO45111	DO45111	RK019	74	Male	HCV	2	II	0	0	0	0	0	0	0	1590	0	Alive
HCCDB.18.S186	HCCDB-18.P97	HCCDB.18.S186	HCC	SA560638	RK020_Cancer	DO45113	DO45113	RK020	58	Male	HBV	3	III	0	1	0	0	3	2	0	1560	0	Alive
HCCDB.18.S188	HCCDB-18.P98	HCCDB.18.S188	HCC	SA594297	RK016_Cancer	DO45107	DO45107	RK016	63	Female	HCV	2	II	0	0	0	0	4	0	0	1710	0	Alive
HCCDB.18.S190	HCCDB-18.P99	HCCDB.18.S190	HCC	SA594313	RK018_Cancer	DO45109	DO45109	RK018	63	Male	NBNC	2	II	0	0	0	0	1	0	0	1590	0	Alive
