# Supplementary material for: Uncovering cellular perturbations and key mediator communications in liver cancer using single-cell RNA sequencing
Source: Front Immunol. 2026 Jul 1;17:1868090. doi: 10.3389/fimmu.2026.1868090 (PMC13369601; doi:10.3389/fimmu.2026.1868090)
Supplement: Supplementary file 5 [file Table4.xlsx]

## Sheet: Supplementary Table 4
Supplementary Table 4. Clinical inforamtion for OPE000321
	PATIENT_ID	SAMPLE_ID	tumor	SAMPLE_NAME	age	gender	PATIENT	Age	Sex	RFS	RFS_STATUS	OS.time	OS	BCLC_Stage	AJCC_Stage	Maxmumsize	Tumor_purity	AJCC_Stage1
HCCDB.25.S1	HCCDB-25.P1	HCCDB.25.S1	HCC	T1013	33	male	T1013	33	Male	1.2	Yes	312.9	1	B	IB	14	0.95	I
HCCDB.25.S19	HCCDB-25.P10	HCCDB.25.S19	HCC	T111	69	male	T111	69	Male	11.47	Yes	1437	0	A	IB	4	0.95	I
HCCDB.25.S199	HCCDB-25.P100	HCCDB.25.S199	HCC	T571	40	male	T571	40	Male	42.7	No	1281	0	A	IB	4.5	0.9	I
HCCDB.25.S201	HCCDB-25.P101	HCCDB.25.S201	HCC	T573	55	male	T573	55	Male	11.43	No	342.9	1	B	IB	13	0.7	I
HCCDB.25.S203	HCCDB-25.P102	HCCDB.25.S203	HCC	T615	64	female	T615	64	Female	38.93	Yes	1121.1	0	B	IB	5.5	0.9	I
HCCDB.25.S205	HCCDB-25.P103	HCCDB.25.S205	HCC	T617	54	male	T617	54	Male	28.67	Yes	1161	0	A	IB	3	0.9	I
HCCDB.25.S207	HCCDB-25.P104	HCCDB.25.S207	HCC	T627	52	male	T627	52	Male	26.37	Yes	1115.1	0	B	IB	7	0.9	I
HCCDB.25.S209	HCCDB-25.P105	HCCDB.25.S209	HCC	T635	62	male	T635	62	Male	2.13	Yes	546.9	1	B	IB	20	0.95	I
HCCDB.25.S211	HCCDB-25.P106	HCCDB.25.S211	HCC	T641	48	female	T641	48	Female	3.4	Yes	825	1	B	IIIA	12	0.85	III
HCCDB.25.S213	HCCDB-25.P107	HCCDB.25.S213	HCC	T647	38	male	T647	38	Male	36.97	No	1109.1	0	A	IA	1.5	0.9	I
HCCDB.25.S215	HCCDB-25.P108	HCCDB.25.S215	HCC	T661	59	male	T661	59	Male	36.7	No	1101	0	B	IIIA	9	0.7	III
HCCDB.25.S217	HCCDB-25.P109	HCCDB.25.S217	HCC	T663	45	male	T663	45	Male	36.73	No	1101.9	0	B	IIIA	7	0.9	III
HCCDB.25.S21	HCCDB-25.P11	HCCDB.25.S21	HCC	T113	51	male	T113	51	Male	11.4	Yes	1488	0	B	IIIA	7.5	0.9	III
HCCDB.25.S219	HCCDB-25.P110	HCCDB.25.S219	HCC	T665	48	male	T665	48	Male	10.5	No	315	1	B	IB	15	0.8	I
HCCDB.25.S221	HCCDB-25.P111	HCCDB.25.S221	HCC	T671	48	male	T671	48	Male	3	Yes	612.9	1	B	IB	12	0.6	I
HCCDB.25.S223	HCCDB-25.P112	HCCDB.25.S223	HCC	T685	54	male	T685	54	Male	23.07	No	692.1	1	B	IB	13	0.5	I
HCCDB.25.S225	HCCDB-25.P113	HCCDB.25.S225	HCC	T695	61	male	T695	61	Male	0.9	Yes	365.1	1	B	IIIA	12	0.9	III
HCCDB.25.S227	HCCDB-25.P114	HCCDB.25.S227	HCC	T713	54	female	T713	54	Female	15.83	No	474.9	1	B	IB	9	0.8	I
HCCDB.25.S229	HCCDB-25.P115	HCCDB.25.S229	HCC	T715	60	male	T715	60	Male	4	Yes	1083	0	C	IIIB	7	0.95	III
HCCDB.25.S231	HCCDB-25.P116	HCCDB.25.S231	HCC	T721	62	female	T721	62	Female	35.47	No	1064.1	0	A	IB	3	0.9	I
HCCDB.25.S233	HCCDB-25.P117	HCCDB.25.S233	HCC	T727	64	female	T727	64	Female	35.43	No	1062.9	0	B	IIIA	7	0.95	III
HCCDB.25.S235	HCCDB-25.P118	HCCDB.25.S235	HCC	T737	52	female	T737	52	Female	35.27	No	1058.1	0	A	IB	2.5	0.95	I
HCCDB.25.S237	HCCDB-25.P119	HCCDB.25.S237	HCC	T741	60	male	T741	60	Male	34.37	No	1031.1	0	A	II	3	0.9	II
HCCDB.25.S23	HCCDB-25.P12	HCCDB.25.S23	HCC	T123	79	male	T123	79	Male	7.5	Yes	470.1	1	B	IB	16	0.95	I
HCCDB.25.S239	HCCDB-25.P120	HCCDB.25.S239	HCC	T743	39	female	T743	39	Female	5.87	Yes	515.1	1	C	IIIB	7	0.95	III
HCCDB.25.S241	HCCDB-25.P121	HCCDB.25.S241	HCC	T745	42	female	T745	42	Female	27.9	Yes	1089.9	0	A	II	4	0.99	II
HCCDB.25.S243	HCCDB-25.P122	HCCDB.25.S243	HCC	T755	63	male	T755	63	Male	34.97	No	1049.1	0	A	IB	5	0.5	I
HCCDB.25.S245	HCCDB-25.P123	HCCDB.25.S245	HCC	T777	34	female	T777	34	Female	34.47	No	1034.1	0	B	IB	13	0.95	I
HCCDB.25.S247	HCCDB-25.P124	HCCDB.25.S247	HCC	T785	53	male	T785	53	Male	5.83	Yes	221.1	1	B	IB	14	0.95	I
HCCDB.25.S249	HCCDB-25.P125	HCCDB.25.S249	HCC	T813	56	male	T813	56	Male	2.37	Yes	375.9	1	C	IIIB	9.5	0.9	III
HCCDB.25.S251	HCCDB-25.P126	HCCDB.25.S251	HCC	T815	47	female	T815	47	Female	7.37	No	221.1	1	B	IB	8	0.8	I
HCCDB.25.S253	HCCDB-25.P127	HCCDB.25.S253	HCC	T817	46	female	T817	46	Female	34	No	1020	0	A	IB	4	0.6	I
HCCDB.25.S255	HCCDB-25.P128	HCCDB.25.S255	HCC	T823	41	male	T823	41	Male	7.67	Yes	1017	0	A	IA	2	0.9	I
HCCDB.25.S257	HCCDB-25.P129	HCCDB.25.S257	HCC	T851	75	male	T851	75	Male	8.9	Yes	509.1	1	B	IB	7	0.99	I
HCCDB.25.S25	HCCDB-25.P13	HCCDB.25.S25	HCC	T125	62	male	T125	62	Male	9.3	No	279	1	B	IB	8.5	0.7	I
HCCDB.25.S259	HCCDB-25.P130	HCCDB.25.S259	HCC	T857	65	male	T857	65	Male	33.9	No	1017	0	A	IB	3	0.8	I
HCCDB.25.S261	HCCDB-25.P131	HCCDB.25.S261	HCC	T861	72	male	T861	72	Male	34.13	No	1023.9	0	A	IB	2.5	0.85	I
HCCDB.25.S263	HCCDB-25.P132	HCCDB.25.S263	HCC	T863	73	male	T863	73	Male	34.07	No	1022.1	0	A	IB	3.5	0.7	I
HCCDB.25.S265	HCCDB-25.P133	HCCDB.25.S265	HCC	T865	42	male	T865	42	Male	33.9	No	1017	0	B	IIIA	10	0.9	III
HCCDB.25.S267	HCCDB-25.P134	HCCDB.25.S267	HCC	T867	65	male	T867	65	Male	17.67	Yes	1010.1	0	B	IB	6.5	0.6	I
HCCDB.25.S269	HCCDB-25.P135	HCCDB.25.S269	HCC	T873	57	male	T873	57	Male	28.3	Yes	1017	0	A	IB	2.5	0.95	I
HCCDB.25.S271	HCCDB-25.P136	HCCDB.25.S271	HCC	T877	20	male	T877	20	Male	5.33	Yes	846	1	C	IIIB	10	0.9	III
HCCDB.25.S273	HCCDB-25.P137	HCCDB.25.S273	HCC	T881	44	male	T881	44	Male	5.57	Yes	1020.9	0	C	IIIB	9	0.6	III
HCCDB.25.S275	HCCDB-25.P138	HCCDB.25.S275	HCC	T883	46	male	T883	46	Male	11.2	Yes	1017	0	C	IIIB	2.5	0.6	III
HCCDB.25.S277	HCCDB-25.P139	HCCDB.25.S277	HCC	T911	67	male	T911	67	Male	30.2	No	906	0	B	IB	7	0.95	I
HCCDB.25.S27	HCCDB-25.P14	HCCDB.25.S27	HCC	T127	66	male	T127	66	Male	48.3	No	1449	0	A	IB	3.5	0.6	I
HCCDB.25.S279	HCCDB-25.P140	HCCDB.25.S279	HCC	T913	44	male	T913	44	Male	24.13	No	723.9	1	B	IIIA	8	0.6	III
HCCDB.25.S281	HCCDB-25.P141	HCCDB.25.S281	HCC	T915	57	male	T915	57	Male	9.53	Yes	938.1	0	C	IIIB	8	0.9	III
HCCDB.25.S283	HCCDB-25.P142	HCCDB.25.S283	HCC	T917	67	male	T917	67	Male	31.3	No	939	0	C	IIIB	5.5	0.7	III
HCCDB.25.S285	HCCDB-25.P143	HCCDB.25.S285	HCC	T921	53	male	T921	53	Male	31.23	No	936.9	0	C	IIIB	7	0.7	III
HCCDB.25.S287	HCCDB-25.P144	HCCDB.25.S287	HCC	T923	53	female	T923	53	Female	4.17	No	125.1	1	A	IB	5	0.8	I
HCCDB.25.S289	HCCDB-25.P145	HCCDB.25.S289	HCC	T925	61	male	T925	61	Male	9.5	Yes	884.1	0	A	IB	5	0.9	I
HCCDB.25.S291	HCCDB-25.P146	HCCDB.25.S291	HCC	T937	45	male	T937	45	Male	30.57	No	917.1	0	C	IIIB	8	0.9	III
HCCDB.25.S293	HCCDB-25.P147	HCCDB.25.S293	HCC	T943	51	male	T943	51	Male	2.5	Yes	108.9	1	C	IIIB	11	0.5	III
HCCDB.25.S295	HCCDB-25.P148	HCCDB.25.S295	HCC	T951	48	female	T951	48	Female	6	Yes	564	1	B	IB	10	0.85	I
HCCDB.25.S297	HCCDB-25.P149	HCCDB.25.S297	HCC	T953	61	male	T953	61	Male	30.07	No	902.1	0	B	IB	11	0.65	I
HCCDB.25.S29	HCCDB-25.P15	HCCDB.25.S29	HCC	T131	50	male	T131	50	Male	48.3	No	1449	0	A	IB	2.5	0.9	I
HCCDB.25.S299	HCCDB-25.P150	HCCDB.25.S299	HCC	T955	52	female	T955	52	Female	4.4	Yes	921.9	0	A	II	3.5	0.95	II
HCCDB.25.S301	HCCDB-25.P151	HCCDB.25.S301	HCC	T957	58	male	T957	58	Male	30.73	No	921.9	0	B	IIIA	6	0.95	III
HCCDB.25.S303	HCCDB-25.P152	HCCDB.25.S303	HCC	T963	49	male	T963	49	Male	10.63	Yes	924.9	0	C	IIIB	3	0.7	III
HCCDB.25.S305	HCCDB-25.P153	HCCDB.25.S305	HCC	T965	61	female	T965	61	Female	4.4	Yes	476.1	1	A	IB	5	0.9	I
HCCDB.25.S307	HCCDB-25.P154	HCCDB.25.S307	HCC	T967	50	female	T967	50	Female	23	Yes	900.9	0	B	IB	5.5	0.8	I
HCCDB.25.S309	HCCDB-25.P155	HCCDB.25.S309	HCC	T975	36	male	T975	36	Male	29.9	No	897	0	C	IIIB	4	0.8	III
HCCDB.25.S311	HCCDB-25.P156	HCCDB.25.S311	HCC	T977	43	male	T977	43	Male	12.63	Yes	896.1	0	C	IIIB	6.5	0.9	III
HCCDB.25.S313	HCCDB-25.P157	HCCDB.25.S313	HCC	T981	61	male	T981	61	Male	24.47	Yes	897	0	B	IIIA	6.8	0.95	III
HCCDB.25.S315	HCCDB-25.P158	HCCDB.25.S315	HCC	T983	35	male	T983	35	Male	15.57	Yes	800.1	1	C	IIIB	10.5	0.8	III
HCCDB.25.S31	HCCDB-25.P16	HCCDB.25.S31	HCC	T135	43	male	T135	43	Male	3.63	Yes	759.9	1	A	IB	3.5	0.7	I
HCCDB.25.S33	HCCDB-25.P17	HCCDB.25.S33	HCC	T137	50	male	T137	50	Male	14.1	Yes	1443	0	A	IB	2.5	0.9	I
HCCDB.25.S35	HCCDB-25.P18	HCCDB.25.S35	HCC	T141	81	male	T141	81	Male	49.77	No	1493.1	0	A	IB	3.5	0.7	I
HCCDB.25.S37	HCCDB-25.P19	HCCDB.25.S37	HCC	T145	60	male	T145	60	Male	49.83	No	1494.9	0	A	II	3	0.85	II
HCCDB.25.S3	HCCDB-25.P2	HCCDB.25.S3	HCC	T1015	54	male	T1015	54	Male	29.6	No	888	0	B	IB	12	0.9	I
HCCDB.25.S39	HCCDB-25.P20	HCCDB.25.S39	HCC	T147	33	male	T147	33	Male	30	No	900	1	C	IIIB	6.5	0.95	III
HCCDB.25.S41	HCCDB-25.P21	HCCDB.25.S41	HCC	T161	51	male	T161	51	Male	6.2	Yes	1434	0	A	II	2.5	0.7	II
HCCDB.25.S43	HCCDB-25.P22	HCCDB.25.S43	HCC	T171	46	male	T171	46	Male	14.53	No	435.9	1	A	IB	4	0.95	I
HCCDB.25.S45	HCCDB-25.P23	HCCDB.25.S45	HCC	T187	54	male	T187	54	Male	47.1	No	1413	0	A	IB	3	0.9	I
HCCDB.25.S47	HCCDB-25.P24	HCCDB.25.S47	HCC	T191	51	male	T191	51	Male	47.1	No	1413	0	A	IB	3.5	0.7	I
HCCDB.25.S49	HCCDB-25.P25	HCCDB.25.S49	HCC	T195	39	male	T195	39	Male	47	No	1410	0	A	IB	3.5	0.7	I
HCCDB.25.S51	HCCDB-25.P26	HCCDB.25.S51	HCC	T211	46	male	T211	46	Male	10	No	300	1	A	IA	2	0.6	I
HCCDB.25.S53	HCCDB-25.P27	HCCDB.25.S53	HCC	T217	63	female	T217	63	Female	46.8	No	1404	0	B	IB	12	0.5	I
HCCDB.25.S55	HCCDB-25.P28	HCCDB.25.S55	HCC	T221	56	male	T221	56	Male	46.8	No	1404	0	A	IB	4	0.95	I
HCCDB.25.S57	HCCDB-25.P29	HCCDB.25.S57	HCC	T223	72	male	T223	72	Male	46.9	No	1407	0	B	IB	5.5	0.9	I
HCCDB.25.S5	HCCDB-25.P3	HCCDB.25.S5	HCC	T1021	56	female	T1021	56	Female	3.7	Yes	330.9	1	B	IB	9.5	0.95	I
HCCDB.25.S59	HCCDB-25.P30	HCCDB.25.S59	HCC	T227	62	male	T227	62	Male	20.67	Yes	1401	0	A	II	2	0.9	II
HCCDB.25.S61	HCCDB-25.P31	HCCDB.25.S61	HCC	T231	60	male	T231	60	Male	2.73	Yes	1406.1	0	B	IB	9	0.95	I
HCCDB.25.S63	HCCDB-25.P32	HCCDB.25.S63	HCC	T257	59	male	T257	59	Male	46.23	No	1386.9	0	B	IB	6	0.8	I
HCCDB.25.S65	HCCDB-25.P33	HCCDB.25.S65	HCC	T261	65	male	T261	65	Male	46.23	No	1386.9	0	B	IIIA	7.5	0.95	III
HCCDB.25.S67	HCCDB-25.P34	HCCDB.25.S67	HCC	T267	62	male	T267	62	Male	6.2	Yes	1362.9	1	A	II	5	0.9	II
HCCDB.25.S69	HCCDB-25.P35	HCCDB.25.S69	HCC	T271	39	male	T271	39	Male	25.2	Yes	1383	0	A	II	4	0.95	II
HCCDB.25.S71	HCCDB-25.P36	HCCDB.25.S71	HCC	T277	63	male	T277	63	Male	10.77	Yes	1272	1	A	IB	3	0.8	I
HCCDB.25.S73	HCCDB-25.P37	HCCDB.25.S73	HCC	T283	66	male	T283	66	Male	4.77	No	143.1	1	B	IB	10	0.7	I
HCCDB.25.S75	HCCDB-25.P38	HCCDB.25.S75	HCC	T285	62	male	T285	62	Male	2.5	Yes	317.1	1	C	IVA	10	0.85	IV
HCCDB.25.S77	HCCDB-25.P39	HCCDB.25.S77	HCC	T311	47	male	T311	47	Male	4.03	Yes	269.1	1	A	II	4	0.7	II
HCCDB.25.S7	HCCDB-25.P4	HCCDB.25.S7	HCC	T1025	68	female	T1025	68	Female	29.67	No	890.1	0	A	IB	2.5	0.95	I
HCCDB.25.S79	HCCDB-25.P40	HCCDB.25.S79	HCC	T313	43	male	T313	43	Male	14.03	Yes	593.1	1	C	IIIB	8	0.9	III
HCCDB.25.S81	HCCDB-25.P41	HCCDB.25.S81	HCC	T327	52	male	T327	52	Male	35.47	Yes	1344.9	0	B	IIIA	5.5	0.7	III
HCCDB.25.S83	HCCDB-25.P42	HCCDB.25.S83	HCC	T331	44	male	T331	44	Male	1.83	Yes	140.1	1	C	IIIB	7.5	0.6	III
HCCDB.25.S85	HCCDB-25.P43	HCCDB.25.S85	HCC	T341	63	female	T341	63	Female	44.73	No	1341.9	0	A	IB	2.5	0.9	I
HCCDB.25.S87	HCCDB-25.P44	HCCDB.25.S87	HCC	T343	48	female	T343	48	Female	26.17	Yes	1317.9	1	C	IIIB	11.5	0.5	III
HCCDB.25.S89	HCCDB-25.P45	HCCDB.25.S89	HCC	T351	36	male	T351	36	Male	6.37	Yes	324.9	1	C	IIIB	13	0.8	III
HCCDB.25.S91	HCCDB-25.P46	HCCDB.25.S91	HCC	T353	56	male	T353	56	Male	45.9	No	1377	0	A	IB	3	0.95	I
HCCDB.25.S93	HCCDB-25.P47	HCCDB.25.S93	HCC	T355	36	male	T355	36	Male	7.43	Yes	1331.1	0	B	IIIA	6	0.5	III
HCCDB.25.S95	HCCDB-25.P48	HCCDB.25.S95	HCC	T357	56	male	T357	56	Male	44.37	No	1331.1	0	A	IB	5	0.85	I
HCCDB.25.S97	HCCDB-25.P49	HCCDB.25.S97	HCC	T361	54	male	T361	54	Male	45.3	No	1359	0	A	IB	3.5	0.85	I
HCCDB.25.S9	HCCDB-25.P5	HCCDB.25.S9	HCC	T1027	38	female	T1027	38	Female	7.87	Yes	564	1	C	IIIB	16	0.95	III
HCCDB.25.S99	HCCDB-25.P50	HCCDB.25.S99	HCC	T363	54	male	T363	54	Male	44.3	No	1329	0	A	IB	3.5	0.6	I
HCCDB.25.S101	HCCDB-25.P51	HCCDB.25.S101	HCC	T365	66	male	T365	66	Male	23.27	Yes	1320	0	C	IVA	8	0.9	IV
HCCDB.25.S103	HCCDB-25.P52	HCCDB.25.S103	HCC	T367	48	male	T367	48	Male	44.3	No	1329	0	C	IIIB	12	0.7	III
HCCDB.25.S105	HCCDB-25.P53	HCCDB.25.S105	HCC	T375	47	male	T375	47	Male	12.17	Yes	1340.1	0	C	IIIB	16	0.5	III
HCCDB.25.S107	HCCDB-25.P54	HCCDB.25.S107	HCC	T383	61	male	T383	61	Male	1.67	Yes	311.1	1	C	IIIB	12	0.5	III
HCCDB.25.S109	HCCDB-25.P55	HCCDB.25.S109	HCC	T385	62	female	T385	62	Female	44	No	1320	0	B	IB	7	0.5	I
HCCDB.25.S111	HCCDB-25.P56	HCCDB.25.S111	HCC	T387	48	male	T387	48	Male	43.97	No	1319.1	0	A	IB	4.5	0.5	I
HCCDB.25.S113	HCCDB-25.P57	HCCDB.25.S113	HCC	T391	75	male	T391	75	Male	43.93	No	1317.9	0	B	IB	8	0.8	I
HCCDB.25.S115	HCCDB-25.P58	HCCDB.25.S115	HCC	T393	57	male	T393	57	Male	39.67	Yes	1317.9	0	C	IIIB	14	0.95	III
HCCDB.25.S117	HCCDB-25.P59	HCCDB.25.S117	HCC	T395	35	male	T395	35	Male	6	Yes	1316.1	0	B	IB	14	0.7	I
HCCDB.25.S11	HCCDB-25.P6	HCCDB.25.S11	HCC	T1031	52	male	T1031	52	Male	32.77	No	983.1	0	A	IB	3.2	0.9	I
HCCDB.25.S119	HCCDB-25.P60	HCCDB.25.S119	HCC	T411	40	male	T411	40	Male	43.8	No	1314	0	A	IB	4	0.98	I
HCCDB.25.S121	HCCDB-25.P61	HCCDB.25.S121	HCC	T413	44	male	T413	44	Male	0.47	Yes	309	1	C	IIIB	6.5	0.7	III
HCCDB.25.S123	HCCDB-25.P62	HCCDB.25.S123	HCC	T415	71	male	T415	71	Male	8.43	Yes	1296.9	0	A	II	3.5	0.8	II
HCCDB.25.S125	HCCDB-25.P63	HCCDB.25.S125	HCC	T421	58	male	T421	58	Male	2.13	Yes	795.9	1	A	IB	4	0.6	I
HCCDB.25.S127	HCCDB-25.P64	HCCDB.25.S127	HCC	T423	59	male	T423	59	Male	43.23	No	1296.9	0	B	IB	5.5	0.95	I
HCCDB.25.S129	HCCDB-25.P65	HCCDB.25.S129	HCC	T425	61	female	T425	61	Female	43.3	No	1299	0	B	IB	7	0.85	I
HCCDB.25.S131	HCCDB-25.P66	HCCDB.25.S131	HCC	T427	41	male	T427	41	Male	7.73	Yes	1341.9	0	A	II	4	0.8	II
HCCDB.25.S133	HCCDB-25.P67	HCCDB.25.S133	HCC	T431	50	male	T431	50	Male	17.8	Yes	1290	0	C	IIIB	5	0.95	III
HCCDB.25.S135	HCCDB-25.P68	HCCDB.25.S135	HCC	T433	51	female	T433	51	Female	43	No	1290	0	A	IB	3	0.8	I
HCCDB.25.S137	HCCDB-25.P69	HCCDB.25.S137	HCC	T435	56	male	T435	56	Male	44.7	No	1341	0	A	IB	2.5	0.98	I
HCCDB.25.S13	HCCDB-25.P7	HCCDB.25.S13	HCC	T1041	57	male	T1041	57	Male	6.33	Yes	972.9	0	C	IIIB	5	0.95	III
HCCDB.25.S139	HCCDB-25.P70	HCCDB.25.S139	HCC	T443	56	male	T443	56	Male	29.5	Yes	1326	0	C	IIIB	5	0.9	III
HCCDB.25.S141	HCCDB-25.P71	HCCDB.25.S141	HCC	T445	46	male	T445	46	Male	14.03	No	420.9	1	A	IB	5	0.9	I
HCCDB.25.S143	HCCDB-25.P72	HCCDB.25.S143	HCC	T451	69	male	T451	69	Male	12.57	Yes	714.9	1	A	IB	5	0.9	I
HCCDB.25.S145	HCCDB-25.P73	HCCDB.25.S145	HCC	T455	47	female	T455	47	Female	8.63	Yes	1094.1	1	A	IB	5	0.7	I
HCCDB.25.S147	HCCDB-25.P74	HCCDB.25.S147	HCC	T461	63	male	T461	63	Male	42.87	No	1286.1	0	A	IB	2.5	0.5	I
HCCDB.25.S149	HCCDB-25.P75	HCCDB.25.S149	HCC	T463	42	male	T463	42	Male	4.43	Yes	531.9	1	C	IIIB	3.5	0.8	III
HCCDB.25.S151	HCCDB-25.P76	HCCDB.25.S151	HCC	T465	64	male	T465	64	Male	43.23	No	1296.9	0	A	IA	2	0.95	I
HCCDB.25.S153	HCCDB-25.P77	HCCDB.25.S153	HCC	T467	55	male	T467	55	Male	41.63	Yes	1284.9	0	A	II	4	0.9	II
HCCDB.25.S155	HCCDB-25.P78	HCCDB.25.S155	HCC	T471	46	male	T471	46	Male	16.77	Yes	1284.9	0	A	II	4	0.8	II
HCCDB.25.S157	HCCDB-25.P79	HCCDB.25.S157	HCC	T473	55	male	T473	55	Male	12.93	Yes	1266	0	A	IA	2	0.8	I
HCCDB.25.S15	HCCDB-25.P8	HCCDB.25.S15	HCC	T1043	58	female	T1043	58	Female	32.6	No	978	0	A	IB	3	0.9	I
HCCDB.25.S159	HCCDB-25.P80	HCCDB.25.S159	HCC	T477	71	female	T477	71	Female	29.63	No	888.9	1	B	IB	10	0.95	I
HCCDB.25.S161	HCCDB-25.P81	HCCDB.25.S161	HCC	T481	60	male	T481	60	Male	42.63	No	1278.9	0	B	IB	5.5	0.95	I
HCCDB.25.S163	HCCDB-25.P82	HCCDB.25.S163	HCC	T483	48	male	T483	48	Male	42.7	No	1281	0	A	IB	5	0.85	I
HCCDB.25.S165	HCCDB-25.P83	HCCDB.25.S165	HCC	T487	54	female	T487	54	Female	14.87	Yes	1278	0	C	IIIB	10	0.95	III
HCCDB.25.S167	HCCDB-25.P84	HCCDB.25.S167	HCC	T491	59	male	T491	59	Male	7.4	Yes	459	1	C	IIIB	4.5	0.5	III
HCCDB.25.S169	HCCDB-25.P85	HCCDB.25.S169	HCC	T493	63	male	T493	63	Male	0.4	No	12	1	A	IB	5	0.8	I
HCCDB.25.S171	HCCDB-25.P86	HCCDB.25.S171	HCC	T497	37	male	T497	37	Male	0.87	Yes	276.9	1	C	IIIB	15	0.7	III
HCCDB.25.S173	HCCDB-25.P87	HCCDB.25.S173	HCC	T513	54	male	T513	54	Male	41.93	No	1257.9	0	B	IB	6	0.98	I
HCCDB.25.S175	HCCDB-25.P88	HCCDB.25.S175	HCC	T515	53	male	T515	53	Male	42.33	No	1269.9	0	A	IB	4	0.95	I
HCCDB.25.S177	HCCDB-25.P89	HCCDB.25.S177	HCC	T517	55	male	T517	55	Male	6.9	No	207	1	B	IB	7	0.6	I
HCCDB.25.S17	HCCDB-25.P9	HCCDB.25.S17	HCC	T1045	62	male	T1045	62	Male	32.53	No	975.9	0	A	II	3	0.5	II
HCCDB.25.S179	HCCDB-25.P90	HCCDB.25.S179	HCC	T523	64	male	T523	64	Male	33.23	No	996.9	1	C	IIIB	20	0.95	III
HCCDB.25.S181	HCCDB-25.P91	HCCDB.25.S181	HCC	T525	33	male	T525	33	Male	19.2	Yes	753	1	C	IIIB	10	0.8	III
HCCDB.25.S183	HCCDB-25.P92	HCCDB.25.S183	HCC	T527	47	male	T527	47	Male	1.63	Yes	498	1	C	IIIB	8	0.9	III
HCCDB.25.S185	HCCDB-25.P93	HCCDB.25.S185	HCC	T533	36	male	T533	36	Male	7.5	Yes	1316.1	0	A	IB	3.5	0.9	I
HCCDB.25.S187	HCCDB-25.P94	HCCDB.25.S187	HCC	T537	68	male	T537	68	Male	1.17	Yes	1314	0	B	IIIA	9	0.85	III
HCCDB.25.S189	HCCDB-25.P95	HCCDB.25.S189	HCC	T545	43	male	T545	43	Male	43.63	No	1308.9	0	A	IB	4	0.7	I
HCCDB.25.S191	HCCDB-25.P96	HCCDB.25.S191	HCC	T553	36	female	T553	36	Female	2.13	Yes	147.9	1	A	IB	4	0.9	I
HCCDB.25.S193	HCCDB-25.P97	HCCDB.25.S193	HCC	T557	52	male	T557	52	Male	3.23	Yes	552.9	1	B	IIIA	7	0.9	III
HCCDB.25.S195	HCCDB-25.P98	HCCDB.25.S195	HCC	T563	64	male	T563	64	Male	41.03	No	1230.9	0	B	IB	8	0.7	I
HCCDB.25.S197	HCCDB-25.P99	HCCDB.25.S197	HCC	T567	47	male	T567	47	Male	2.83	Yes	488.1	1	C	IIIB	7.5	0.7	III
